# Supplementary material for: Microbial Diversity of Soil in a Mediterranean Biodiversity Hotspot: Parque Nacional La Campana, Chile
Source: Microorganisms. 2024 Jul 31;12(8):1569. doi: 10.3390/microorganisms12081569 (PMC11356564; doi:10.3390/microorganisms12081569)
Supplement: Supplementary file 1 [file microorganisms-12-01569-s001.zip]

Archive with 3 entries (3 files):
- S1.tif
- S2.tif
- Supplementary tables 2.0.xlsx
