# Supplementary material for: Microbial Diversity of Soil in a Mediterranean Biodiversity Hotspot: Parque Nacional La Campana, Chile
Source: Microorganisms. 2024 Jul 31;12(8):1569. doi: 10.3390/microorganisms12081569 (PMC11356564; doi:10.3390/microorganisms12081569)
Supplement: Supplementary file 1 [file microorganisms-12-01569-s001.zip › Supplementary tables 2.0.xlsx]

## Sheet: Table S1
Table S1. Environmental conditions and soil physiochemical characteristics
CODE	15N	13C	C/N	pH	Dry density	Annual Mean Temperature	Mean Diurnal Range	Isothermality	Temperature Seasonality	Max Temperature of Warmest Month	Min Temperature of Coldest Month	Temperature Annual Range	Mean Temperature of Wettest Quarter	Mean Temperature of Driest Quarter	Mean Temperature of Warmest Quarter	Mean Temperature of Coldest Quarter	Annual Precipitation	Precipitation of Wettest Month	Precipitation of Driest Month	Precipitation Seasonality (Coefficient of Variation)	Precipitation of Wettest Quarter	Precipitation of Driest Quarter	Precipitation of Warmest Quarter	Precipitation of Coldest Quarter	Slope	Herb cover	Shrub cover	Canopy cover
SF1	-0.112742419	-28.86086365	14101	6.12	1.69845	13944	11826	56414	352602	25588	4624	20964	9572	18125	18273	9572	371333	96752	1545	112813	252.29	5677	5677	252.29	37	0.15	0.1	0.85
SF2	-1.486986895	-30.25935206	13559	6.53	1.4123	13944	11826	56414	352602	25588	4624	20964	9572	18125	18273	9572	371333	96752	1545	112813	252.29	5677	5677	252.29	37	0.15	0.1	0.85
SF3	2.85778347	-28.68190618	15.11	6	1.74795	13944	11826	56414	352602	25588	4624	20964	9572	18125	18273	9572	371333	96752	1545	112813	252.29	5677	5677	252.29	37	0.15	0.1	0.85
SF4	1.687309617	-29.43379711	13535	5.88	1.3954	13944	11826	56414	352602	25588	4624	20964	9572	18125	18273	9572	371333	96752	1545	112813	252.29	5677	5677	252.29	37	0.15	0.1	0.85
XS1	7.41390144	-29.72118422	11344	4.92	1.9652	14394	11876	57074	346.61	25873	5071	20808	10049	18353	18632	10049	358301	95833	1275	115243	247795	3901	3901	247795	25	0.3	0.2	0.6
XS2	1.659959574	-29.86845624	13651	6.45	2.29325	14394	11876	57074	346.61	25873	5071	20808	10049	18353	18632	10049	358301	95833	1275	115243	247795	3901	3901	247795	25	0.3	0.2	0.6
XS3	3.056188762	-30.16939946	10.11	5.66	1.78725	14394	11876	57074	346.61	25873	5071	20808	10049	18353	18632	10049	358301	95833	1275	115243	247795	3901	3901	247795	25	0.3	0.2	0.6
XS4	1.163665789	-27.14657803	11891	5.55	2.09115	14394	11876	57074	346.61	25873	5071	20808	10049	18353	18632	10049	358301	95833	1275	115243	247795	3901	3901	247795	25	0.3	0.2	0.6
HF1	-0.987989727	-28.30573881	16122	5.17	1.6523	14104	12191	56.89	357267	26004	4579	21426	9.67	18279	18487	9.67	362607	96018	1397	113808	248327	5.17	5.17	248327	5	0.15	0.1	0.95
HF2	2.781110864	-29.44220341	22928	6.02	1.3311	14104	12191	56.89	357267	26004	4579	21426	9.67	18279	18487	9.67	362607	96018	1397	113808	248327	5.17	5.17	248327	5	0.15	0.1	0.95
HF3	4.095640632	-28.77657894	18.04	6.11	1.6996	14104	12191	56.89	357267	26004	4579	21426	9.67	18279	18487	9.67	362607	96018	1397	113808	248327	5.17	5.17	248327	5	0.15	0.1	0.95
HF4	4.049471808	-29.35167618	19164	5.97	1.24175	14104	12191	56.89	357267	26004	4579	21426	9.67	18279	18487	9.67	362607	96018	1397	113808	248327	5.17	5.17	248327	5	0.15	0.1	0.95
DSF1	-1.556448403	-31.67768957	15916	5.25	1.99175	14264	12556	57366	361933	26421	4534	21887	9768	18433	18701	9768	353.88	95284	1.25	114802	244365	4664	4664	244365	26	0.1	0.6	0.7
DSF2	1.195355031	-27.21078361	16199	5.08	1.9557	14264	12556	57366	361933	26421	4534	21887	9768	18433	18701	9768	353.88	95284	1.25	114802	244365	4664	4664	244365	26	0.1	0.6	0.7
DSF3	2.330676706	-28.98890711	23136	5.46	1.41385	14264	12556	57366	361933	26421	4534	21887	9768	18433	18701	9768	353.88	95284	1.25	114802	244365	4664	4664	244365	26	0.1	0.6	0.7
DSF4	3.202683963	-28.61909828	18.05	5.39	1.3469	14264	12556	57366	361933	26421	4534	21887	9768	18433	18701	9768	353.88	95284	1.25	114802	244365	4664	4664	244365	26	0.1	0.6	0.7

## Sheet: Table S2
Table S2. Per-sample sequence counts
	Prokaryotes								Fungi
sample-id	input	filtered	percentage of input passed filter	denoised	merged	percentage of input merged	non-chimeric	percentage of input non-chimeric	input	filtered	percentage of input passed filter	denoised	merged	percentage of input merged	non-chimeric	percentage of input non-chimeric
HF1	166472	148700	89.32	141570	111801	67.16	107146	64.36	186881	166447	89.07	163781	158790	84.97	157317	84.18
HF2	141330	125321	88.67	117335	88332	62.5	86502	61.21	174976	157880	90.23	155469	148449	84.84	143672	82.11
HF3	151166	130465	86.31	122786	87746	58.05	86158	57	168388	153062	90.9	150197	146497	87	145042	86.14
HF4	167821	150046	89.41	142015	106849	63.67	103058	61.41	153572	138625	90.27	135820	131679	85.74	130949	85.27
PF1	168279	148102	88.01	141014	111638	66.34	108296	64.36	163150	145010	88.88	142802	139807	85.69	139690	85.62
PF2	153340	133704	87.19	126612	97175	63.37	94217	61.44	187591	170292	90.78	168033	164481	87.68	161165	85.91
PF3	152179	134528	88.4	127664	100121	65.79	97658	64.17	164056	147202	89.73	144704	140983	85.94	140599	85.7
PF4	132605	118844	89.62	112473	87206	65.76	85168	64.23	155189	138677	89.36	136437	133249	85.86	132616	85.45
SF1	140519	124561	88.64	117951	90390	64.33	88348	62.87	185107	164707	88.98	162394	157068	84.85	155372	83.94
SF2	154502	136238	88.18	128373	94007	60.85	91947	59.51	157346	141699	90.06	139585	135663	86.22	134233	85.31
SF3	165700	145100	87.57	136911	101783	61.43	99277	59.91	176785	157818	89.27	155056	150406	85.08	149645	84.65
SF4	131670	115733	87.9	109805	82857	62.93	81200	61.67	150240	135492	90.18	133271	129827	86.41	129371	86.11
XS1	136154	120798	88.72	114776	87928	64.58	86108	63.24	161642	142365	88.07	141667	138332	85.58	137567	85.11
XS2	162559	144430	88.85	136918	104085	64.03	101213	62.26	173771	146051	84.05	144064	140660	80.95	139486	80.27
XS3	151674	134189	88.47	127166	94238	62.13	91647	60.42	185815	153981	82.87	151817	148295	79.81	147878	79.58
XS4	159232	141217	88.69	134826	105988	66.56	102729	64.52	183994	162702	88.43	160663	156295	84.95	155752	84.65

## Sheet: Table S3
Table s3. significance regarding each environmental variables from the RDA analysis
	PC1	PC2
mg N2	0.0495219094607204	0.0222550334409549
mg C	0.0987139608591857	0.445273995158066
N	0.653989227688811	0.138211551046622
C	0.552856452910993	0.426636618451868
C/N	0.0529147801488816	0.696346704951837
pH	0.487717536395099	-0.227097746988353
Wet weight	-0.454569275412236	-0.486687299850764
Dry weight	-0.461771807565308	-0.50160112110794
Densidad seca	-0.46177909903112	-0.501612215267446
Annual Mean Temperature	-0.795780035834352	-0.170977479661517
Mean Diurnal Range	-0.388825933299356	0.718165435767852
Isothermality	-0.768401110383044	0.305186610672897
Temperature Seasonality	-0.0243465717450175	0.802245319763088
Max Temperature of Warmest Month	-0.582392573174624	0.582901530401824
Min Temperature of Coldest Month	-0.351526604903381	-0.713648517826649
Temperature Annual Range	-0.237184011944802	0.775003442516192
Mean Temperature of Wettest Quarter	-0.686256403315536	-0.418351065146165
Mean Temperature of Driest Quarter	-0.78275907676787	0.264891706003405
Mean Temperature of Warmest Quarter	-0.804601537269718	0.182405828476876
Mean Temperature of Coldest Quarter	-0.686256403315536	-0.418351065146165
Annual Precipitation	0.784523598796603	-0.259396650133762
Precipitation of Wettest Month	0.743176090951615	-0.363001801365084
Precipitation of Driest Month	0.814511593571733	-0.122192279608781
Precipitation Seasonality Coefficient of Variation	-0.81334328842491	-0.0809713765600556
Precipitation of Wettest Quarter	0.716598960481205	-0.412881861777268
Precipitation of Driest Quarter	0.755049809343943	0.290538186742794
Precipitation of Warmest Quarter	0.755049809343943	0.290538186742794
Precipitation of Coldest Quarter	0.716598960481205	-0.412881861777268
Slope	0.155111287392384	-0.285265561795636
Herb cover	-0.274325084263268	-0.727122473129715
Shrub cover	-0.538497530000425	0.455206963263044
Canopy cover	0.631063897390252	0.344697284236452

## Sheet: Table S4
Table S4. DeSeq analysis: identification of differentially represented ASVs in the microbial communities in the soil of plant communities in the xerophytic shrubland versus sclerophyllous forest
	baseMean	log2FoldChange	lfcSE	stat	pvalue	padj	Kingdom	Phylum	Class	Order	Family	Genus	Specie	coloreador
ASV_3	876.709	0.151377	1.66969	0.0906618	0.927761	0.996017	Bacteria	Actinobacteria	Actinobacteria	Actinomycetales	Micrococcaceae	Arthrobacter	NA	p-adj
ASV_4	553.416	-0.314785	1.6288	-0.193261	0.846754	0.986321	Bacteria	Proteobacteria	Alphaproteobacteria	Rhizobiales	Bradyrhizobiaceae	Bradyrhizobium	NA	p-adj
ASV_6	609.829	0.37875	1.63278	0.231966	0.816565	0.977167	Bacteria	Proteobacteria	Alphaproteobacteria	Sphingomonadales	Sphingomonadaceae	Kaistobacter	NA	p-adj
ASV_7	466.024	-0.588272	1.68547	-0.349025	0.72707	0.969846	Bacteria	Verrucomicrobia	[Spartobacteria]	[Chthoniobacterales]	[Chthoniobacteraceae]	DA101	NA	p-adj
ASV_8	489.181	-1.28348	1.69451	-0.757437	0.448788	0.891066	Bacteria	Proteobacteria	Alphaproteobacteria	Sphingomonadales	Sphingomonadaceae	Sphingomonas	NA	p-adj
ASV_9	391.47	0.18378	1.63683	0.112278	0.910603	0.995523	Bacteria	Actinobacteria	Thermoleophilia	Solirubrobacterales	Solirubrobacteraceae	Solirubrobacter	NA	p-adj
ASV_11	454.255	1.62756	1.65902	0.981038	0.326574	0.780711	Bacteria	Actinobacteria	Actinobacteria	Actinomycetales	Geodermatophilaceae	Modestobacter	NA	p-adj
ASV_13	490.79	1.36065	1.66605	0.816692	0.414104	0.865686	Bacteria	Proteobacteria	Alphaproteobacteria	Sphingomonadales	Sphingomonadaceae	Kaistobacter	NA	p-adj
ASV_18	264.211	-0.155935	1.63167	-0.0955672	0.923864	0.995523	Bacteria	Proteobacteria	Betaproteobacteria	Burkholderiales	Comamonadaceae	Methylibium	NA	p-adj
ASV_20	363.439	0.321893	1.69731	0.189649	0.849584	0.986321	Bacteria	Firmicutes	Bacilli	Bacillales	Planococcaceae	Sporosarcina	ginsengi	p-adj
ASV_21	249.234	-1.13209	1.63716	-0.691494	0.489255	0.915927	Bacteria	Proteobacteria	Alphaproteobacteria	Rhizobiales	Hyphomicrobiaceae	Rhodoplanes	NA	p-adj
ASV_22	274.729	-1.1689	1.66104	-0.703719	0.481608	0.914112	Bacteria	Verrucomicrobia	[Spartobacteria]	[Chthoniobacterales]	[Chthoniobacteraceae]	DA101	NA	p-adj
ASV_25	232.003	-0.704071	1.63441	-0.430779	0.666629	0.96319	Bacteria	Proteobacteria	Gammaproteobacteria	Xanthomonadales	Sinobacteraceae	Steroidobacter	NA	p-adj
ASV_27	226.606	0.643472	1.63644	0.393214	0.694161	0.96319	Bacteria	Actinobacteria	Actinobacteria	Actinomycetales	Pseudonocardiaceae	Pseudonocardia	halophobica	p-adj
ASV_29	207.933	0.659416	1.65097	0.399412	0.68959	0.96319	Bacteria	Actinobacteria	Actinobacteria	Actinomycetales	Microbacteriaceae	Yonghaparkia	NA	p-adj
ASV_30	244.342	-0.292274	1.65545	-0.176553	0.859859	0.988095	Bacteria	Proteobacteria	Alphaproteobacteria	Rhizobiales	Hyphomicrobiaceae	Rhodoplanes	NA	p-adj
ASV_31	189.488	0.482631	1.63329	0.295497	0.767614	0.972625	Bacteria	Actinobacteria	Actinobacteria	Actinomycetales	Micromonosporaceae	Actinoplanes	NA	p-adj
ASV_32	244.895	-1.2481	1.70589	-0.731642	0.464387	0.9041	Bacteria	Verrucomicrobia	[Spartobacteria]	[Chthoniobacterales]	[Chthoniobacteraceae]	DA101	NA	p-adj
ASV_33	121.292	-2.8103	2.28147	-1.23179	0.218026	0.577843	Archaea	Crenarchaeota	Thaumarchaeota	Nitrososphaerales	Nitrososphaeraceae	Candidatus Nitrososphaera	SCA1170	p-adj
ASV_36	269.179	1.4928	2.02942	0.735583	0.461984	0.9041	Bacteria	Actinobacteria	Actinobacteria	Actinomycetales	Streptomycetaceae	Streptomyces	mirabilis	p-adj
ASV_38	231.768	-0.778333	2.06099	-0.37765	0.70569	0.96319	Bacteria	Verrucomicrobia	[Spartobacteria]	[Chthoniobacterales]	[Chthoniobacteraceae]	DA101	NA	p-adj
ASV_39	186.253	-0.527849	1.74863	-0.301864	0.762756	0.972625	Bacteria	Verrucomicrobia	[Spartobacteria]	[Chthoniobacterales]	[Chthoniobacteraceae]	DA101	NA	p-adj
ASV_45	207.497	-0.885934	1.66148	-0.533219	0.593882	0.948908	Bacteria	Actinobacteria	Actinobacteria	Actinomycetales	Propionibacteriaceae	Microlunatus	NA	p-adj
ASV_47	189.806	-1.77063	2.02674	-0.873634	0.382318	0.846483	Bacteria	Verrucomicrobia	[Spartobacteria]	[Chthoniobacterales]	[Chthoniobacteraceae]	DA101	NA	p-adj
ASV_49	187.426	-0.242183	1.63457	-0.148163	0.882214	0.99034	Bacteria	Proteobacteria	Alphaproteobacteria	Rhizobiales	Hyphomicrobiaceae	Rhodoplanes	NA	p-adj
ASV_52	176.595	-0.806504	1.64063	-0.491581	0.623016	0.958023	Bacteria	Proteobacteria	Alphaproteobacteria	Rhizobiales	Hyphomicrobiaceae	Rhodoplanes	NA	p-adj
ASV_53	169.63	-0.230195	1.68697	-0.136455	0.891462	0.99034	Bacteria	Proteobacteria	Alphaproteobacteria	Rhizobiales	Hyphomicrobiaceae	Rhodoplanes	NA	p-adj
ASV_55	171.877	0.0744467	1.63167	0.045626	0.963608	0.996314	Bacteria	Bacteroidetes	[Saprospirae]	[Saprospirales]	Chitinophagaceae	Segetibacter	NA	p-adj
ASV_58	162.618	0.156614	1.63285	0.0959144	0.923589	0.995523	Bacteria	Actinobacteria	Actinobacteria	Actinomycetales	Nocardioidaceae	Nocardioides	NA	p-adj
ASV_60	187.233	-1.42504	1.71182	-0.832468	0.405145	0.863463	Bacteria	Verrucomicrobia	[Spartobacteria]	[Chthoniobacterales]	[Chthoniobacteraceae]	DA101	NA	p-adj
ASV_66	166.172	-0.0815225	1.73674	-0.04694	0.962561	0.996314	Bacteria	Verrucomicrobia	[Spartobacteria]	[Chthoniobacterales]	[Chthoniobacteraceae]	DA101	NA	p-adj
ASV_67	149.698	-0.661459	1.67099	-0.39585	0.692216	0.96319	Bacteria	Proteobacteria	Alphaproteobacteria	Rhizobiales	Hyphomicrobiaceae	Devosia	NA	p-adj
ASV_69	189.04	0.171657	1.66143	0.103319	0.91771	0.995523	Bacteria	Firmicutes	Bacilli	Bacillales	Bacillaceae	Bacillus	longiquaesitum	p-adj
ASV_70	125.844	-0.681165	2.0293	-0.335664	0.737124	0.97262	Bacteria	Actinobacteria	Actinobacteria	Actinomycetales	Pseudonocardiaceae	Pseudonocardia	NA	p-adj
ASV_73	88.9559	-1.42066	1.67314	-0.849098	0.395827	0.858424	Bacteria	Proteobacteria	Betaproteobacteria	Burkholderiales	Oxalobacteraceae	Janthinobacterium	NA	p-adj
ASV_76	153.701	-0.314516	1.64171	-0.191578	0.848073	0.986321	Bacteria	Actinobacteria	Actinobacteria	Actinomycetales	Nocardioidaceae	Kribbella	NA	p-adj
ASV_81	158.101	0.450121	1.6512	0.272603	0.785159	0.972878	Bacteria	Actinobacteria	Actinobacteria	Actinomycetales	Pseudonocardiaceae	Pseudonocardia	NA	p-adj
ASV_83	155.865	-0.798529	1.65184	-0.483418	0.628799	0.958333	Bacteria	Proteobacteria	Alphaproteobacteria	Rhizobiales	Hyphomicrobiaceae	Rhodoplanes	NA	p-adj
ASV_87	165.08	-0.615901	1.63045	-0.37775	0.705617	0.96319	Bacteria	Proteobacteria	Alphaproteobacteria	Rhizobiales	Hyphomicrobiaceae	Rhodoplanes	NA	p-adj
ASV_88	113.29	-1.34123	2.30718	-0.581331	0.561017	0.942514	Bacteria	Proteobacteria	Alphaproteobacteria	Rhizobiales	Hyphomicrobiaceae	Hyphomicrobium	NA	p-adj
ASV_92	115.241	-0.276298	2.00006	-0.138145	0.890126	0.99034	Bacteria	Actinobacteria	Actinobacteria	Actinomycetales	Mycobacteriaceae	Mycobacterium	NA	p-adj
ASV_93	147.82	-0.480663	1.63262	-0.294412	0.768443	0.972625	Bacteria	Proteobacteria	Alphaproteobacteria	Rhodospirillales	Rhodospirillaceae	Skermanella	NA	p-adj
ASV_95	74.0732	-0.621241	2.3152	-0.268331	0.788444	0.973837	Bacteria	Proteobacteria	Betaproteobacteria	Burkholderiales	Oxalobacteraceae	Massilia	NA	p-adj
ASV_97	116.199	1.27667	1.71334	0.745135	0.45619	0.898095	Bacteria	Actinobacteria	Actinobacteria	Actinomycetales	Mycobacteriaceae	Mycobacterium	celatum	p-adj
ASV_98	113.273	-1.84144	2.29694	-0.801694	0.42273	0.876049	Bacteria	Proteobacteria	Alphaproteobacteria	Sphingomonadales	Sphingomonadaceae	Sphingomonas	NA	p-adj
ASV_102	82.8677	-0.63651	2.3236	-0.273932	0.784137	0.972878	Bacteria	Actinobacteria	Actinobacteria	Actinomycetales	Mycobacteriaceae	Mycobacterium	NA	p-adj
ASV_105	159.156	2.04882	1.66249	1.23238	0.217807	0.577843	Bacteria	Proteobacteria	Alphaproteobacteria	Rhizobiales	Methylobacteriaceae	Methylobacterium	NA	p-adj
ASV_110	199.055	2.00853	1.69773	1.18306	0.236784	0.618403	Bacteria	Actinobacteria	Actinobacteria	Actinomycetales	Pseudonocardiaceae	Amycolatopsis	NA	p-adj
ASV_111	204.352	1.7868	2.05172	0.870878	0.383821	0.84684	Bacteria	Acidobacteria	Solibacteres	Solibacterales	Solibacteraceae	Candidatus Solibacter	NA	p-adj
ASV_117	117.324	0.159824	1.64467	0.0971771	0.922586	0.995523	Bacteria	Proteobacteria	Alphaproteobacteria	Caulobacterales	Caulobacteraceae	Phenylobacterium	NA	p-adj
ASV_118	94.9876	0.878642	2.00212	0.438856	0.660766	0.96319	Bacteria	Bacteroidetes	Sphingobacteriia	Sphingobacteriales	Sphingobacteriaceae	Pedobacter	NA	p-adj
ASV_119	137.247	1.03099	2.37759	0.433627	0.664559	0.96319	Bacteria	Verrucomicrobia	[Spartobacteria]	[Chthoniobacterales]	[Chthoniobacteraceae]	DA101	NA	p-adj
ASV_12504	987.387	-26.8103	3.38341	-7.92404	2.29907e-15	5.34533e-13	Fungi	Ascomycota	Sordariomycetes	Hypocreales	Nectriaceae	Ilyonectria	Ilyonectria_mors-panacis	Ascomycota
ASV_126	115.246	-0.113326	1.69392	-0.0669013	0.94666	0.996314	Bacteria	Proteobacteria	Betaproteobacteria	Burkholderiales	Burkholderiaceae	Burkholderia	bryophila	p-adj
ASV_127	102.701	-0.486993	1.65554	-0.294159	0.768636	0.972625	Bacteria	Bacteroidetes	[Saprospirae]	[Saprospirales]	Chitinophagaceae	Flavisolibacter	NA	p-adj
ASV_129	97.5393	0.615904	1.66272	0.370419	0.71107	0.96538	Bacteria	Proteobacteria	Alphaproteobacteria	Rhodospirillales	Acetobacteraceae	Roseomonas	NA	p-adj
ASV_133	107.166	1.18267	1.99986	0.591375	0.554269	0.942514	Bacteria	Actinobacteria	Actinobacteria	Actinomycetales	Pseudonocardiaceae	Actinomycetospora	NA	p-adj
ASV_136	143.353	0.874308	1.73644	0.503507	0.614608	0.954633	Bacteria	Verrucomicrobia	[Spartobacteria]	[Chthoniobacterales]	[Chthoniobacteraceae]	DA101	NA	p-adj
ASV_141	105.266	0.464477	1.64236	0.28281	0.777322	0.972625	Bacteria	Proteobacteria	Alphaproteobacteria	Sphingomonadales	Sphingomonadaceae	Sphingomonas	NA	p-adj
ASV_142	106.38	-1.01401	1.65627	-0.612229	0.540386	0.936998	Bacteria	Proteobacteria	Alphaproteobacteria	Rhodospirillales	Rhodospirillaceae	Reyranella	massiliensis	p-adj
ASV_143	115.663	0.497458	2.72075	0.182838	0.854925	0.986321	Bacteria	Proteobacteria	Gammaproteobacteria	Pseudomonadales	Pseudomonadaceae	Pseudomonas	NA	p-adj
ASV_144	85.7213	-2.55338	2.58212	-0.98887	0.322727	0.775344	Bacteria	Verrucomicrobia	[Spartobacteria]	[Chthoniobacterales]	[Chthoniobacteraceae]	DA101	NA	p-adj
ASV_146	82.5883	1.4862	2.31144	0.642977	0.520239	0.936121	Bacteria	Acidobacteria	Solibacteres	Solibacterales	Solibacteraceae	Candidatus Solibacter	NA	p-adj
ASV_147	102.074	0.929059	1.65777	0.560428	0.575188	0.945091	Bacteria	Actinobacteria	Actinobacteria	Actinomycetales	Cellulomonadaceae	Cellulomonas	xylanilytica	p-adj
ASV_149	102.423	-0.784249	1.63821	-0.478723	0.632136	0.958747	Bacteria	Proteobacteria	Alphaproteobacteria	Rhizobiales	Rhodobiaceae	Afifella	NA	p-adj
ASV_12352	865.564	-26.6224	3.38342	-7.8685	3.58929e-15	7.02342e-13	Fungi	Ascomycota	Sordariomycetes	Sordariales	Chaetomiaceae	Humicola	Humicola_nigrescens	Ascomycota
ASV_155	132.121	-5.45962	2.15929	-2.52843	0.0114573	0.0784989	Archaea	Crenarchaeota	Thaumarchaeota	Nitrososphaerales	Nitrososphaeraceae	Candidatus Nitrososphaera	NA	p-adj
ASV_158	141.508	1.10234	1.64891	0.668527	0.503798	0.926749	Bacteria	Actinobacteria	Actinobacteria	Actinomycetales	Streptomycetaceae	Streptomyces	NA	p-adj
ASV_159	92.0488	-1.31995	2.29942	-0.574036	0.565943	0.94405	Bacteria	Proteobacteria	Alphaproteobacteria	Rhizobiales	Hyphomicrobiaceae	Rhodoplanes	NA	p-adj
ASV_162	108.255	0.0261644	1.6526	0.0158323	0.987368	0.997808	Bacteria	Acidobacteria	Solibacteres	Solibacterales	Solibacteraceae	Candidatus Solibacter	NA	p-adj
ASV_12591	609.115	-26.1337	3.38344	-7.72401	1.1273e-14	1.57259e-12	Fungi	Ascomycota	Sordariomycetes	Hypocreales	Nectriaceae	Neonectria	unidentified	Ascomycota
ASV_167	53.1038	-2.29657	1.9402	-1.18368	0.23654	0.618403	Bacteria	Proteobacteria	Betaproteobacteria	Burkholderiales	Burkholderiaceae	Burkholderia	NA	p-adj
ASV_168	116.379	1.59241	2.31734	0.687169	0.491976	0.919331	Bacteria	Acidobacteria	Solibacteres	Solibacterales	Solibacteraceae	Candidatus Solibacter	NA	p-adj
ASV_169	84.9788	0.520449	1.65532	0.314409	0.75321	0.972625	Bacteria	Proteobacteria	Alphaproteobacteria	Rhodospirillales	Rhodospirillaceae	Skermanella	NA	p-adj
ASV_170	101.846	0.415827	2.00322	0.207579	0.835557	0.984497	Bacteria	Actinobacteria	Actinobacteria	Actinomycetales	Mycobacteriaceae	Mycobacterium	NA	p-adj
ASV_172	104.139	-1.65107	2.64627	-0.623922	0.532679	0.936121	Bacteria	Actinobacteria	Actinobacteria	Actinomycetales	Propionibacteriaceae	Microlunatus	NA	p-adj
ASV_12677	217.24	-24.6874	3.38356	-7.29626	2.95873e-13	2.17233e-11	Fungi	Ascomycota	Eurotiomycetes	Chaetothyriales	NA	NA	NA	Ascomycota
ASV_175	97.9133	0.81079	1.65404	0.490187	0.624002	0.958023	Bacteria	Actinobacteria	Actinobacteria	Actinomycetales	Micromonosporaceae	Dactylosporangium	NA	p-adj
ASV_178	102.359	1.11399	1.71489	0.649595	0.515954	0.933611	Bacteria	Bacteroidetes	[Saprospirae]	[Saprospirales]	Chitinophagaceae	Segetibacter	NA	p-adj
ASV_179	113.835	-4.97322	2.46122	-2.02063	0.043318	0.158992	Archaea	Crenarchaeota	Thaumarchaeota	Nitrososphaerales	Nitrososphaeraceae	Candidatus Nitrososphaera	SCA1145	p-adj
ASV_180	88.7694	-0.571741	2.02574	-0.282238	0.777761	0.972625	Bacteria	Verrucomicrobia	[Spartobacteria]	[Chthoniobacterales]	[Chthoniobacteraceae]	DA101	NA	p-adj
ASV_181	102.435	-0.812519	2.03294	-0.399677	0.689394	0.96319	Bacteria	Proteobacteria	Alphaproteobacteria	Sphingomonadales	Sphingomonadaceae	Kaistobacter	NA	p-adj
ASV_182	107.312	0.620142	2.02212	0.306679	0.759088	0.972625	Bacteria	Verrucomicrobia	[Spartobacteria]	[Chthoniobacterales]	[Chthoniobacteraceae]	DA101	NA	p-adj
ASV_183	53.8244	-1.94357	2.05499	-0.945783	0.344259	0.803698	Bacteria	Proteobacteria	Gammaproteobacteria	Xanthomonadales	Xanthomonadaceae	Luteibacter	rhizovicinus	p-adj
ASV_186	85.2445	0.754261	1.65186	0.456613	0.647949	0.958747	Bacteria	Actinobacteria	Actinobacteria	Actinomycetales	Nocardioidaceae	Nocardioides	pyridinolyticus	p-adj
ASV_188	84.3236	-0.743495	1.65016	-0.45056	0.652307	0.962405	Bacteria	Proteobacteria	Alphaproteobacteria	Rhizobiales	Phyllobacteriaceae	Mesorhizobium	NA	p-adj
ASV_192	81.1316	-1.09176	2.37527	-0.459638	0.645776	0.958747	Bacteria	Verrucomicrobia	[Spartobacteria]	[Chthoniobacterales]	[Chthoniobacteraceae]	DA101	NA	p-adj
ASV_193	88.5461	-3.47348	2.51608	-1.38051	0.167429	0.456214	Bacteria	Verrucomicrobia	[Spartobacteria]	[Chthoniobacterales]	[Chthoniobacteraceae]	DA101	NA	p-adj
ASV_196	69.34	-1.03974	1.7177	-0.60531	0.544973	0.938027	Bacteria	Proteobacteria	Alphaproteobacteria	Rhizobiales	Hyphomicrobiaceae	Hyphomicrobium	NA	p-adj
ASV_197	119.273	1.46439	2.01155	0.72799	0.46662	0.9041	Bacteria	Actinobacteria	Actinobacteria	Actinomycetales	Nocardioidaceae	Kribbella	NA	p-adj
ASV_209	88.2554	0.810573	2.35596	0.344053	0.730807	0.970101	Bacteria	Actinobacteria	Actinobacteria	Actinomycetales	Mycobacteriaceae	Mycobacterium	NA	p-adj
ASV_214	67.4163	-0.427165	1.97943	-0.215802	0.829142	0.982077	Bacteria	Proteobacteria	Betaproteobacteria	Burkholderiales	Comamonadaceae	Variovorax	NA	p-adj
ASV_215	47.3462	-2.35496	2.85888	-0.823734	0.410091	0.863463	Bacteria	Actinobacteria	Actinobacteria	Actinomycetales	Pseudonocardiaceae	Pseudonocardia	NA	p-adj
ASV_217	84.1718	2.28791	2.32729	0.98308	0.325568	0.77942	Bacteria	Verrucomicrobia	[Spartobacteria]	[Chthoniobacterales]	[Chthoniobacteraceae]	DA101	NA	p-adj
ASV_218	73.8141	1.40789	1.9932	0.706348	0.479972	0.912895	Bacteria	Proteobacteria	Alphaproteobacteria	Rhizobiales	Bradyrhizobiaceae	Balneimonas	NA	p-adj
ASV_219	68.1135	-1.55959	2.60542	-0.598594	0.549444	0.941499	Bacteria	Proteobacteria	Alphaproteobacteria	Rhizobiales	Hyphomicrobiaceae	Rhodoplanes	NA	p-adj
ASV_220	59.5597	-0.310211	2.61871	-0.118459	0.905704	0.993857	Bacteria	Proteobacteria	Deltaproteobacteria	Myxococcales	Polyangiaceae	Aetherobacter	fasciculatus	p-adj
ASV_224	76.5448	-0.409668	1.65745	-0.247168	0.804779	0.975375	Bacteria	Proteobacteria	Alphaproteobacteria	Rhodospirillales	Rhodospirillaceae	Reyranella	massiliensis	p-adj
ASV_231	72.8337	3.01271	2.87942	1.04629	0.295427	0.735249	Bacteria	Bacteroidetes	[Saprospirae]	[Saprospirales]	Chitinophagaceae	Segetibacter	NA	p-adj
ASV_236	50.5718	-2.27004	2.87751	-0.78889	0.430176	0.876951	Bacteria	Proteobacteria	Betaproteobacteria	Burkholderiales	Comamonadaceae	Ramlibacter	NA	p-adj
ASV_240	88.4375	1.53836	1.75862	0.874754	0.381708	0.845937	Bacteria	Verrucomicrobia	[Spartobacteria]	[Chthoniobacterales]	[Chthoniobacteraceae]	DA101	NA	p-adj
ASV_241	71.1718	0.126539	1.64217	0.0770558	0.938579	0.996314	Bacteria	Actinobacteria	Actinobacteria	Actinomycetales	Nocardioidaceae	Nocardioides	halotolerans	p-adj
ASV_242	73.4216	0.486776	1.68303	0.289226	0.772409	0.972625	Bacteria	Actinobacteria	Actinobacteria	Actinomycetales	Intrasporangiaceae	Oryzihumus	leptocrescens	p-adj
ASV_244	60.0385	-0.507692	1.68628	-0.301072	0.763359	0.972625	Bacteria	Proteobacteria	Alphaproteobacteria	Rhizobiales	Rhizobiaceae	Rhizobium	NA	p-adj
ASV_249	27.4429	-8.10834	3.27899	-2.47282	0.0134052	0.0858406	Bacteria	Proteobacteria	Alphaproteobacteria	Rhizobiales	Hyphomicrobiaceae	Rhodoplanes	NA	p-adj
ASV_250	61.9876	-0.147035	1.67784	-0.087633	0.930168	0.996089	Bacteria	Proteobacteria	Betaproteobacteria	Burkholderiales	Oxalobacteraceae	Massilia	dura	p-adj
ASV_254	76.3761	-0.0115982	1.6564	-0.00700206	0.994413	0.997808	Bacteria	Acidobacteria	Acidobacteriia	Acidobacteriales	Koribacteraceae	Candidatus Koribacter	NA	p-adj
ASV_256	68.6322	0.566928	2.6423	0.214558	0.830112	0.982077	Bacteria	Verrucomicrobia	[Spartobacteria]	[Chthoniobacterales]	[Chthoniobacteraceae]	DA101	NA	p-adj
ASV_263	68.7433	0.435395	2.37894	0.183021	0.854782	0.986321	Bacteria	Proteobacteria	Gammaproteobacteria	Pseudomonadales	Pseudomonadaceae	Pseudomonas	umsongensis	p-adj
ASV_267	94.4227	0.597569	1.67537	0.356678	0.721333	0.967358	Bacteria	Actinobacteria	Actinobacteria	Actinomycetales	Mycobacteriaceae	Mycobacterium	NA	p-adj
ASV_268	99.5456	1.99282	2.01038	0.991266	0.321556	0.773796	Bacteria	Actinobacteria	Actinobacteria	Actinomycetales	Nocardioidaceae	Friedmanniella	NA	p-adj
ASV_271	64.1189	-5.894	2.37611	-2.48053	0.0131187	0.085034	Archaea	Crenarchaeota	Thaumarchaeota	Nitrososphaerales	Nitrososphaeraceae	Candidatus Nitrososphaera	NA	p-adj
ASV_280	176.928	2.28268	2.76473	0.825644	0.409006	0.863463	Bacteria	Verrucomicrobia	[Spartobacteria]	[Chthoniobacterales]	[Chthoniobacteraceae]	DA101	NA	p-adj
ASV_297	52.952	0.111583	1.99655	0.0558877	0.955431	0.996314	Bacteria	Proteobacteria	Alphaproteobacteria	Rhizobiales	Hyphomicrobiaceae	Pedomicrobium	NA	p-adj
ASV_299	26.0064	-8.03074	2.50733	-3.20291	0.00136046	0.0144557	Bacteria	Proteobacteria	Betaproteobacteria	Burkholderiales	Oxalobacteraceae	Massilia	NA	p-adj
ASV_301	72.8176	1.57395	2.29407	0.686094	0.492654	0.919331	Bacteria	Proteobacteria	Alphaproteobacteria	Rhizobiales	Hyphomicrobiaceae	Rhodoplanes	NA	p-adj
ASV_304	49.6175	-8.96264	2.89789	-3.09282	0.00198265	0.0203243	Bacteria	Actinobacteria	Actinobacteria	Actinomycetales	Microbacteriaceae	Salinibacterium	NA	p-adj
ASV_306	73.188	1.83975	1.66399	1.10562	0.268889	0.68383	Bacteria	Actinobacteria	Actinobacteria	Actinomycetales	Cryptosporangiaceae	Cryptosporangium	NA	p-adj
ASV_311	64.6153	-4.70348	2.45088	-1.9191	0.0549723	0.177667	Archaea	Crenarchaeota	Thaumarchaeota	Nitrososphaerales	Nitrososphaeraceae	Candidatus Nitrososphaera	SCA1170	p-adj
ASV_312	36.6964	-2.31915	2.83086	-0.819236	0.412652	0.864303	Bacteria	Proteobacteria	Alphaproteobacteria	Rhizobiales	Hyphomicrobiaceae	Rhodoplanes	NA	p-adj
ASV_318	65.4671	2.56997	2.26744	1.13342	0.257036	0.66164	Bacteria	Actinobacteria	Actinobacteria	Actinomycetales	Geodermatophilaceae	Blastococcus	aggregatus	p-adj
ASV_325	47.6693	-1.57597	2.56271	-0.614964	0.538578	0.936675	Bacteria	Nitrospirae	Nitrospira	Nitrospirales	Nitrospiraceae	Nitrospira	NA	p-adj
ASV_328	53.6819	2.84794	2.51905	1.13056	0.25824	0.664006	Bacteria	Verrucomicrobia	[Spartobacteria]	[Chthoniobacterales]	[Chthoniobacteraceae]	DA101	NA	p-adj
ASV_333	51.3236	-0.59572	2.60735	-0.228478	0.819275	0.977167	Bacteria	Verrucomicrobia	[Spartobacteria]	[Chthoniobacterales]	[Chthoniobacteraceae]	DA101	NA	p-adj
ASV_334	56.7161	-1.97311	2.23635	-0.882286	0.377622	0.842754	Bacteria	Proteobacteria	Alphaproteobacteria	Rhizobiales	Hyphomicrobiaceae	Rhodoplanes	NA	p-adj
ASV_338	81.6993	0.82387	1.66733	0.494124	0.621218	0.958023	Bacteria	Proteobacteria	Alphaproteobacteria	Rhizobiales	Hyphomicrobiaceae	Rhodoplanes	NA	p-adj
ASV_340	58.9892	9.38064	2.93044	3.2011	0.00136903	0.0144806	Archaea	Crenarchaeota	Thaumarchaeota	Nitrososphaerales	Nitrososphaeraceae	Candidatus Nitrososphaera	SCA1145	p-adj
ASV_341	41.8384	1.61022	2.2542	0.71432	0.475029	0.911288	Bacteria	Bacteroidetes	[Saprospirae]	[Saprospirales]	Chitinophagaceae	Segetibacter	NA	p-adj
ASV_344	58.0699	-3.50833	1.94831	-1.8007	0.0717497	0.202869	Archaea	Crenarchaeota	Thaumarchaeota	Nitrososphaerales	Nitrososphaeraceae	Candidatus Nitrososphaera	SCA1170	p-adj
ASV_347	63.8125	-1.98921	2.28846	-0.869237	0.384717	0.84684	Bacteria	Verrucomicrobia	[Spartobacteria]	[Chthoniobacterales]	[Chthoniobacteraceae]	DA101	NA	p-adj
ASV_350	59.0955	2.03174	2.57626	0.788638	0.430324	0.876951	Bacteria	Proteobacteria	Alphaproteobacteria	Rhodospirillales	Acetobacteraceae	Roseomonas	NA	p-adj
ASV_352	73.9062	1.03962	1.69737	0.612491	0.540213	0.936998	Bacteria	Acidobacteria	Solibacteres	Solibacterales	Solibacteraceae	Candidatus Solibacter	NA	p-adj
ASV_357	54.2209	1.11181	2.60655	0.426545	0.669711	0.96319	Bacteria	Actinobacteria	Actinobacteria	Actinomycetales	Micromonosporaceae	Couchioplanes	NA	p-adj
ASV_359	65.3957	-0.673034	1.64748	-0.408524	0.682889	0.96319	Bacteria	Proteobacteria	Betaproteobacteria	Nitrosomonadales	Nitrosomonadaceae	Nitrosovibrio	tenuis	p-adj
ASV_362	36.8818	-1.26872	2.27207	-0.558398	0.576573	0.945091	Bacteria	Proteobacteria	Gammaproteobacteria	Pseudomonadales	Pseudomonadaceae	Pseudomonas	viridiflava	p-adj
ASV_373	62.9259	-1.14506	1.97493	-0.579798	0.562051	0.942514	Bacteria	Proteobacteria	Alphaproteobacteria	Rhizobiales	Hyphomicrobiaceae	Hyphomicrobium	NA	p-adj
ASV_374	64.329	-0.642008	2.30456	-0.278582	0.780566	0.972625	Bacteria	Verrucomicrobia	[Spartobacteria]	[Chthoniobacterales]	[Chthoniobacteraceae]	Ellin506	NA	p-adj
ASV_375	37.3242	-8.55195	2.89143	-2.95769	0.00309957	0.0289762	Bacteria	Actinobacteria	Actinobacteria	Actinomycetales	Mycobacteriaceae	Mycobacterium	NA	p-adj
ASV_377	47.0316	1.33954	2.27722	0.588236	0.556374	0.942514	Bacteria	Proteobacteria	Alphaproteobacteria	Rhizobiales	Bradyrhizobiaceae	Balneimonas	NA	p-adj
ASV_378	53.7488	-0.209046	1.98998	-0.105049	0.916337	0.995523	Bacteria	Proteobacteria	Alphaproteobacteria	Rhizobiales	Bradyrhizobiaceae	Balneimonas	NA	p-adj
ASV_386	71.803	-2.30434	2.07275	-1.11173	0.266253	0.679355	Archaea	Crenarchaeota	Thaumarchaeota	Nitrososphaerales	Nitrososphaeraceae	Candidatus Nitrososphaera	NA	p-adj
ASV_12835	176.139	-24.4032	3.38361	-7.21219	5.50596e-13	3.20034e-11	Fungi	Basidiomycota	Agaricomycetes	Trechisporales	Hydnodontaceae	Trechispora	unidentified	Basidiomycota
ASV_397	82.936	1.9072	2.36414	0.806718	0.419829	0.873752	Bacteria	Verrucomicrobia	[Spartobacteria]	[Chthoniobacterales]	[Chthoniobacteraceae]	DA101	NA	p-adj
ASV_399	36.9082	-1.90343	1.94522	-0.978519	0.327818	0.78159	Bacteria	Proteobacteria	Alphaproteobacteria	Sphingomonadales	Sphingomonadaceae	Kaistobacter	NA	p-adj
ASV_407	56.4275	1.26	1.67915	0.750377	0.453028	0.896424	Bacteria	Proteobacteria	Betaproteobacteria	Burkholderiales	Oxalobacteraceae	Massilia	NA	p-adj
ASV_410	23.3385	-1.80183	2.81465	-0.64016	0.522069	0.936121	Bacteria	Actinobacteria	Actinobacteria	Actinomycetales	Pseudonocardiaceae	Pseudonocardia	NA	p-adj
ASV_414	46.755	-1.09214	1.97472	-0.553058	0.580224	0.946418	Bacteria	Proteobacteria	Alphaproteobacteria	Rhizobiales	Hyphomicrobiaceae	Rhodoplanes	NA	p-adj
ASV_420	48.4569	-1.32648	2.58146	-0.513849	0.607358	0.952326	Bacteria	Actinobacteria	Actinobacteria	Actinomycetales	Propionibacteriaceae	Microlunatus	NA	p-adj
ASV_427	33.0404	2.98492	2.81121	1.06179	0.28833	0.725345	Bacteria	Verrucomicrobia	[Spartobacteria]	[Chthoniobacterales]	[Chthoniobacteraceae]	DA101	NA	p-adj
ASV_12970	178.079	-24.3459	3.3836	-7.19525	6.23476e-13	3.479e-11	Fungi	Ascomycota	Sordariomycetes	Hypocreales	Nectriaceae	Neonectria	Neonectria_major	Ascomycota
ASV_432	41.092	0.255906	1.663	0.153882	0.877703	0.99034	Bacteria	Acidobacteria	Solibacteres	Solibacterales	Solibacteraceae	Candidatus Solibacter	NA	p-adj
ASV_435	44.092	0.29083	1.97429	0.147309	0.882888	0.99034	Bacteria	Proteobacteria	Alphaproteobacteria	Rhizobiales	Xanthobacteraceae	Labrys	NA	p-adj
ASV_441	68.0141	-0.528183	1.64102	-0.321863	0.747557	0.972625	Bacteria	Actinobacteria	Actinobacteria	Actinomycetales	Streptomycetaceae	Streptomyces	reticuliscabiei	p-adj
ASV_444	46.404	-0.213491	2.29404	-0.0930629	0.925854	0.996017	Bacteria	Proteobacteria	Alphaproteobacteria	Rhizobiales	Hyphomicrobiaceae	Rhodoplanes	NA	p-adj
ASV_445	57.7786	-2.70766	2.56056	-1.05745	0.290306	0.728176	Archaea	Crenarchaeota	Thaumarchaeota	Nitrososphaerales	Nitrososphaeraceae	Candidatus Nitrososphaera	SCA1145	p-adj
ASV_447	45.5699	0.552631	2.00731	0.275309	0.783079	0.972878	Bacteria	Actinobacteria	Actinobacteria	Actinomycetales	Micromonosporaceae	Actinoplanes	NA	p-adj
ASV_450	26.756	-8.07179	3.27501	-2.46466	0.0137143	0.0869569	Bacteria	Proteobacteria	Betaproteobacteria	Burkholderiales	Comamonadaceae	Methylibium	NA	p-adj
ASV_453	25.0035	-1.12654	3.17695	-0.354599	0.72289	0.967358	Bacteria	Actinobacteria	Actinobacteria	Actinomycetales	Mycobacteriaceae	Mycobacterium	NA	p-adj
ASV_12923	142.316	-24.0451	3.38366	-7.10622	1.19266e-12	5.04168e-11	Fungi	Ascomycota	Leotiomycetes	Helotiales	NA	NA	NA	Ascomycota
ASV_461	58.3503	0.300519	1.9942	0.150697	0.880215	0.99034	Bacteria	Proteobacteria	Alphaproteobacteria	Rhizobiales	Bradyrhizobiaceae	Bradyrhizobium	NA	p-adj
ASV_466	39.5193	0.0486835	2.28702	0.0212869	0.983017	0.997808	Bacteria	Proteobacteria	Alphaproteobacteria	Caulobacterales	Caulobacteraceae	Phenylobacterium	NA	p-adj
ASV_467	41.2748	0.383639	1.97845	0.193909	0.846247	0.986321	Bacteria	Proteobacteria	Betaproteobacteria	Burkholderiales	Comamonadaceae	Variovorax	NA	p-adj
ASV_471	64.3294	9.50557	2.9037	3.27361	0.00106183	0.0116551	Bacteria	Actinobacteria	Actinobacteria	Actinomycetales	Micromonosporaceae	Micromonospora	NA	p-adj
ASV_481	35.2964	-0.850648	2.27206	-0.374394	0.708111	0.964009	Bacteria	Proteobacteria	Gammaproteobacteria	Xanthomonadales	Xanthomonadaceae	Dokdonella	NA	p-adj
ASV_482	23.2728	-7.87066	3.27036	-2.40667	0.0160989	0.0936363	Bacteria	Proteobacteria	Alphaproteobacteria	Sphingomonadales	Sphingomonadaceae	Kaistobacter	NA	p-adj
ASV_483	61.6215	1.67581	2.60013	0.644512	0.519244	0.936121	Bacteria	Actinobacteria	Rubrobacteria	Rubrobacterales	Rubrobacteraceae	Rubrobacter	NA	p-adj
ASV_487	22.4704	-7.81977	2.49801	-3.1304	0.00174567	0.0181347	Bacteria	Actinobacteria	Actinobacteria	Actinomycetales	Micromonosporaceae	Actinoplanes	NA	p-adj
ASV_493	41.4341	-0.447152	2.5996	-0.172008	0.863431	0.989813	Bacteria	Proteobacteria	Alphaproteobacteria	Sphingomonadales	Sphingomonadaceae	Sphingomonas	NA	p-adj
ASV_501	22.7821	-7.83975	2.49833	-3.13799	0.0017011	0.017751	Bacteria	Actinobacteria	Actinobacteria	Actinomycetales	Micromonosporaceae	Actinoplanes	globisporus	p-adj
ASV_507	33.7671	-0.10734	1.98311	-0.0541269	0.956834	0.996314	Bacteria	Nitrospirae	Nitrospira	Nitrospirales	Nitrospiraceae	JG37-AG-70	NA	p-adj
ASV_509	95.6746	4.27678	2.58329	1.65556	0.0978118	0.271933	Bacteria	Actinobacteria	Thermoleophilia	Solirubrobacterales	Conexibacteraceae	Conexibacter	NA	p-adj
ASV_516	45.7525	0.229861	1.70161	0.135084	0.892545	0.99034	Bacteria	Actinobacteria	Actinobacteria	Actinomycetales	Micrococcaceae	Arthrobacter	NA	p-adj
ASV_523	36.4533	-0.106922	1.68445	-0.063476	0.949387	0.996314	Bacteria	Nitrospirae	Nitrospira	Nitrospirales	Nitrospiraceae	Nitrospira	NA	p-adj
ASV_527	43.7944	1.31905	2.04115	0.646227	0.518132	0.936121	Bacteria	Actinobacteria	Actinobacteria	Actinomycetales	Streptosporangiaceae	Streptosporangium	NA	p-adj
ASV_533	41.1367	-1.42318	2.2516	-0.632075	0.527338	0.936121	Bacteria	Proteobacteria	Alphaproteobacteria	Rhizobiales	Hyphomicrobiaceae	Rhodoplanes	NA	p-adj
ASV_542	28.8405	0.241365	2.56309	0.0941695	0.924975	0.996017	Bacteria	Proteobacteria	Alphaproteobacteria	Rhodospirillales	Rhodospirillaceae	Skermanella	NA	p-adj
ASV_544	40.9619	-0.0798049	2.28209	-0.0349701	0.972104	0.996314	Bacteria	Actinobacteria	Actinobacteria	Actinomycetales	Actinosynnemataceae	Kibdelosporangium	NA	p-adj
ASV_12852	114.317	-23.7076	3.38374	-7.00634	2.44638e-12	8.53175e-11	Fungi	Ascomycota	Sordariomycetes	Hypocreales	Nectriaceae	Ilyonectria	Ilyonectria_mors-panacis	Ascomycota
ASV_547	25.201	-7.98529	3.27581	-2.43765	0.014783	0.0910053	Bacteria	Proteobacteria	Alphaproteobacteria	Rhizobiales	Bradyrhizobiaceae	Bradyrhizobium	NA	p-adj
ASV_550	33.8446	0.553638	3.23094	0.171355	0.863945	0.989813	Bacteria	Verrucomicrobia	[Spartobacteria]	[Chthoniobacterales]	[Chthoniobacteraceae]	DA101	NA	p-adj
ASV_558	32.1321	-2.02565	2.26966	-0.892492	0.372129	0.840724	Bacteria	Verrucomicrobia	[Spartobacteria]	[Chthoniobacterales]	[Chthoniobacteraceae]	DA101	NA	p-adj
ASV_562	34.3679	-3.0001	2.79365	-1.0739	0.282867	0.713917	Bacteria	Acidobacteria	Solibacteres	Solibacterales	Solibacteraceae	Candidatus Solibacter	NA	p-adj
ASV_564	28.774	-8.17657	2.88445	-2.83471	0.0045867	0.0402764	Bacteria	Proteobacteria	Betaproteobacteria	Burkholderiales	Burkholderiaceae	Burkholderia	NA	p-adj
ASV_566	32.4437	-0.578876	2.26018	-0.25612	0.797858	0.975363	Bacteria	Proteobacteria	Alphaproteobacteria	Rhodospirillales	Rhodospirillaceae	Reyranella	massiliensis	p-adj
ASV_569	66.2415	2.7121	3.23112	0.83937	0.401262	0.859794	Bacteria	Actinobacteria	Actinobacteria	Actinomycetales	Micromonosporaceae	Couchioplanes	NA	p-adj
ASV_571	52.6835	0.280167	1.99407	0.1405	0.888265	0.99034	Bacteria	Proteobacteria	Alphaproteobacteria	Rhizobiales	Hyphomicrobiaceae	Rhodoplanes	NA	p-adj
ASV_583	31.2389	-1.45066	2.54466	-0.570081	0.568622	0.945091	Bacteria	Proteobacteria	Alphaproteobacteria	Rhizobiales	Phyllobacteriaceae	Mesorhizobium	NA	p-adj
ASV_584	30.1526	-1.7534	2.22075	-0.789556	0.429787	0.876951	Bacteria	Verrucomicrobia	[Spartobacteria]	[Chthoniobacterales]	[Chthoniobacteraceae]	Ellin506	NA	p-adj
ASV_586	54.264	0.0606039	2.65174	0.0228544	0.981766	0.997808	Bacteria	Actinobacteria	Actinobacteria	Actinomycetales	Thermomonosporaceae	Actinomadura	NA	p-adj
ASV_587	20.6581	0.194098	3.18018	0.0610335	0.951333	0.996314	Bacteria	Actinobacteria	Actinobacteria	Actinomycetales	Streptomycetaceae	Streptomyces	NA	p-adj
ASV_589	17.1584	7.5987	3.2569	2.33311	0.0196424	0.104118	Bacteria	Actinobacteria	Actinobacteria	Actinomycetales	Micromonosporaceae	Actinoplanes	NA	p-adj
ASV_12783	231.438	-23.6717	3.38355	-6.99612	2.63156e-12	8.70113e-11	Fungi	Basidiomycota	Agaricomycetes	Trechisporales	Hydnodontaceae	Trechispora	unidentified	Basidiomycota
ASV_599	30.3223	0.0678546	2.26523	0.0299549	0.976103	0.997099	Bacteria	Proteobacteria	Alphaproteobacteria	Caulobacterales	Caulobacteraceae	Caulobacter	NA	p-adj
ASV_601	22.739	8.00502	3.26616	2.4509	0.01425	0.0891393	Bacteria	Proteobacteria	Betaproteobacteria	Burkholderiales	Oxalobacteraceae	Massilia	timonae	p-adj
ASV_604	31.5819	-0.191817	1.96765	-0.0974851	0.922341	0.995523	Bacteria	Proteobacteria	Alphaproteobacteria	Rhizobiales	Hyphomicrobiaceae	Rhodoplanes	NA	p-adj
ASV_606	55.469	2.2632	2.56913	0.880922	0.37836	0.843337	Bacteria	Proteobacteria	Alphaproteobacteria	Rhizobiales	Bradyrhizobiaceae	Balneimonas	NA	p-adj
ASV_607	25.0664	-0.741292	1.98501	-0.373444	0.708818	0.964009	Bacteria	Bacteroidetes	Cytophagia	Cytophagales	Cytophagaceae	Adhaeribacter	NA	p-adj
ASV_611	39.9196	-0.50528	2.58168	-0.195718	0.844831	0.986321	Bacteria	Proteobacteria	Alphaproteobacteria	Rhizobiales	Hyphomicrobiaceae	Rhodoplanes	NA	p-adj
ASV_625	66.9884	2.48763	2.89026	0.860696	0.389406	0.850044	Bacteria	Proteobacteria	Alphaproteobacteria	Rhodospirillales	Acetobacteraceae	Rhodopila	globiformis	p-adj
ASV_626	29.2125	-0.230193	1.96752	-0.116996	0.906863	0.993857	Bacteria	Bacteroidetes	[Saprospirae]	[Saprospirales]	Chitinophagaceae	Flavisolibacter	NA	p-adj
ASV_628	34.6569	-1.62001	2.56592	-0.631358	0.527806	0.936121	Bacteria	Verrucomicrobia	[Spartobacteria]	[Chthoniobacterales]	[Chthoniobacteraceae]	DA101	NA	p-adj
ASV_633	37.2513	8.71738	2.88018	3.02668	0.00247255	0.0248001	Bacteria	Actinobacteria	Actinobacteria	Actinomycetales	Nocardioidaceae	Friedmanniella	NA	p-adj
ASV_636	31.7748	-1.33676	2.53633	-0.527044	0.598163	0.949941	Bacteria	Actinobacteria	Actinobacteria	Actinomycetales	Micromonosporaceae	Virgisporangium	NA	p-adj
ASV_637	17.5529	-7.46357	2.50469	-2.97984	0.00288396	0.0276172	Bacteria	Proteobacteria	Alphaproteobacteria	Rhizobiales	Bradyrhizobiaceae	Bosea	genosp.	p-adj
ASV_639	69.9597	2.05639	2.32704	0.883696	0.376861	0.842754	Bacteria	Actinobacteria	Rubrobacteria	Rubrobacterales	Rubrobacteraceae	Rubrobacter	NA	p-adj
ASV_649	31.9203	-0.206735	2.88998	-0.0715352	0.942972	0.996314	Bacteria	Nitrospirae	Nitrospira	Nitrospirales	Nitrospiraceae	Nitrospira	NA	p-adj
ASV_650	21.144	-1.33293	3.15547	-0.422418	0.67272	0.96319	Bacteria	Actinobacteria	Actinobacteria	Actinomycetales	Micromonosporaceae	Virgisporangium	ochraceum	p-adj
ASV_651	34.4081	0.30665	2.57988	0.118862	0.905385	0.993857	Bacteria	Actinobacteria	Actinobacteria	Actinomycetales	Nocardioidaceae	Aeromicrobium	NA	p-adj
ASV_652	38.2742	-1.52234	2.87798	-0.528961	0.596833	0.949941	Bacteria	Acidobacteria	Solibacteres	Solibacterales	Solibacteraceae	Candidatus Solibacter	NA	p-adj
ASV_653	38.4306	-1.16478	1.67832	-0.694013	0.487674	0.915175	Bacteria	Verrucomicrobia	[Spartobacteria]	[Chthoniobacterales]	[Chthoniobacteraceae]	Candidatus Xiphinematobacter	NA	p-adj
ASV_655	19.4138	-1.79522	2.48839	-0.721438	0.47064	0.905856	Bacteria	Actinobacteria	Actinobacteria	Actinomycetales	Pseudonocardiaceae	Pseudonocardia	NA	p-adj
ASV_657	74.8437	2.37346	2.59584	0.914333	0.360542	0.82253	Bacteria	Acidobacteria	Solibacteres	Solibacterales	Solibacteraceae	Candidatus Solibacter	NA	p-adj
ASV_666	34.2343	-0.82522	1.96932	-0.419039	0.675188	0.96319	Bacteria	Proteobacteria	Gammaproteobacteria	Xanthomonadales	Xanthomonadaceae	Luteimonas	NA	p-adj
ASV_667	24.8298	-1.30791	2.5321	-0.516529	0.605485	0.952326	Bacteria	Proteobacteria	Gammaproteobacteria	Xanthomonadales	Xanthomonadaceae	Thermomonas	NA	p-adj
ASV_669	58.6837	2.62732	2.28495	1.14984	0.250212	0.647655	Bacteria	Bacteroidetes	[Saprospirae]	[Saprospirales]	Chitinophagaceae	Segetibacter	NA	p-adj
ASV_675	30.5434	-2.38951	2.82632	-0.84545	0.397859	0.859459	Bacteria	Proteobacteria	Gammaproteobacteria	Pseudomonadales	Pseudomonadaceae	Pseudomonas	viridiflava	p-adj
ASV_684	12.7136	-0.386434	3.23927	-0.119297	0.90504	0.993857	Bacteria	Proteobacteria	Alphaproteobacteria	Sphingomonadales	Sphingomonadaceae	Sphingomonas	NA	p-adj
ASV_689	25.4194	-7.99769	3.2767	-2.44077	0.0146558	0.090671	Bacteria	Actinobacteria	Actinobacteria	Actinomycetales	Pseudonocardiaceae	Pseudonocardia	NA	p-adj
ASV_691	21.7166	-7.77062	2.87894	-2.69913	0.0069522	0.0548399	Bacteria	Proteobacteria	Alphaproteobacteria	Rhizobiales	Bradyrhizobiaceae	Balneimonas	NA	p-adj
ASV_699	49.4081	2.14779	2.27302	0.944907	0.344706	0.803698	Bacteria	Proteobacteria	Alphaproteobacteria	Rhizobiales	Hyphomicrobiaceae	Rhodoplanes	NA	p-adj
ASV_700	21.4273	-1.02274	2.83403	-0.360878	0.718191	0.967147	Bacteria	Acidobacteria	Solibacteres	Solibacterales	Solibacteraceae	Candidatus Solibacter	NA	p-adj
ASV_701	20.1433	2.33341	3.12489	0.746716	0.455235	0.898095	Bacteria	Bacteroidetes	[Saprospirae]	[Saprospirales]	Chitinophagaceae	Sediminibacterium	NA	p-adj
ASV_703	31.0514	0.0901443	2.2784	0.0395647	0.96844	0.996314	Bacteria	Acidobacteria	Acidobacteriia	Acidobacteriales	Koribacteraceae	Candidatus Koribacter	NA	p-adj
ASV_710	60.1617	3.16032	2.88177	1.09666	0.272791	0.69224	Bacteria	Actinobacteria	Actinobacteria	Actinomycetales	Thermomonosporaceae	Actinoallomurus	iriomotensis	p-adj
ASV_712	18.5666	-7.54453	2.497	-3.02144	0.00251577	0.0249364	Bacteria	Actinobacteria	Actinobacteria	Actinomycetales	Micromonosporaceae	Actinoplanes	NA	p-adj
ASV_718	32.7912	-0.0117965	1.65773	-0.00711606	0.994322	0.997808	Bacteria	Proteobacteria	Alphaproteobacteria	Rhodospirillales	Rhodospirillaceae	Reyranella	massiliensis	p-adj
ASV_721	23.4342	-1.31748	1.931	-0.682279	0.495063	0.921609	Bacteria	Armatimonadetes	[Fimbriimonadia]	[Fimbriimonadales]	[Fimbriimonadaceae]	Fimbriimonas	NA	p-adj
ASV_12754	99.4926	-23.608	3.38379	-6.97679	3.02002e-12	9.12219e-11	Fungi	Ascomycota	Sordariomycetes	Hypocreales	Nectriaceae	Ilyonectria	Ilyonectria_macrodidyma	Ascomycota
ASV_734	45.3131	-0.42085	2.60579	-0.161506	0.871695	0.99034	Bacteria	Verrucomicrobia	Opitutae	Opitutales	Opitutaceae	Opitutus	NA	p-adj
ASV_735	34.9754	-1.68022	3.21855	-0.522042	0.601641	0.950454	Bacteria	Verrucomicrobia	[Spartobacteria]	[Chthoniobacterales]	[Chthoniobacteraceae]	DA101	NA	p-adj
ASV_737	20.1142	-2.04069	2.79342	-0.730534	0.465064	0.9041	Bacteria	Acidobacteria	Acidobacteriia	Acidobacteriales	Acidobacteriaceae	Granulicella	sapmiensis	p-adj
ASV_740	33.4553	2.0489	2.23052	0.918574	0.358318	0.81959	Bacteria	Proteobacteria	Alphaproteobacteria	Rhizobiales	Bradyrhizobiaceae	Balneimonas	NA	p-adj
ASV_742	20.3255	-7.67504	3.26639	-2.3497	0.0187886	0.101914	Bacteria	Verrucomicrobia	[Spartobacteria]	[Chthoniobacterales]	[Chthoniobacteraceae]	Chthoniobacter	NA	p-adj
ASV_744	22.7042	-0.551513	2.26294	-0.243715	0.807452	0.975566	Bacteria	Proteobacteria	Betaproteobacteria	Burkholderiales	Comamonadaceae	Rubrivivax	gelatinosus	p-adj
ASV_12674	106.327	-23.6075	3.38376	-6.9767	3.02204e-12	9.12219e-11	Fungi	Ascomycota	Dothideomycetes	Pleosporales	Didymellaceae	NA	NA	Ascomycota
ASV_752	18.4684	-0.447562	2.53239	-0.176735	0.859717	0.988095	Bacteria	Actinobacteria	Actinobacteria	Actinomycetales	Thermomonosporaceae	Actinomadura	NA	p-adj
ASV_753	42.8886	0.624607	2.91697	0.214129	0.830446	0.982077	Bacteria	Firmicutes	Bacilli	Bacillales	Bacillaceae	Bacillus	muralis	p-adj
ASV_754	15.9247	-7.32296	3.25775	-2.24786	0.0245853	0.117959	Bacteria	Bacteroidetes	Sphingobacteriia	Sphingobacteriales	Sphingobacteriaceae	Mucilaginibacter	kameinonensis	p-adj
ASV_761	28.2504	-0.577081	1.96446	-0.293761	0.768941	0.972625	Bacteria	Acidobacteria	Acidobacteriia	Acidobacteriales	Acidobacteriaceae	Edaphobacter	NA	p-adj
ASV_764	7.94095	6.48639	3.38864	1.91416	0.0556003	0.178704	Bacteria	Actinobacteria	Actinobacteria	Actinomycetales	Mycobacteriaceae	Mycobacterium	NA	p-adj
ASV_771	16.5313	2.98689	2.42413	1.23215	0.217892	0.577843	Bacteria	Cyanobacteria	Nostocophycideae	Nostocales	Nostocaceae	Nostoc	NA	p-adj
ASV_772	20.8777	-1.46011	2.20454	-0.662317	0.507768	0.927576	Bacteria	Proteobacteria	Alphaproteobacteria	Sphingomonadales	Sphingomonadaceae	Sphingomonas	wittichii	p-adj
ASV_775	21.2306	-2.02494	2.48116	-0.816126	0.414428	0.865686	Bacteria	Proteobacteria	Alphaproteobacteria	Rhizobiales	Bradyrhizobiaceae	Bosea	genosp.	p-adj
ASV_779	19.3953	-0.655414	2.54203	-0.257831	0.796537	0.975273	Bacteria	Proteobacteria	Alphaproteobacteria	Rhizobiales	Bradyrhizobiaceae	Balneimonas	NA	p-adj
ASV_781	17.8231	-0.0792463	2.52958	-0.0313279	0.975008	0.996783	Bacteria	Actinobacteria	Actinobacteria	Actinomycetales	Nocardioidaceae	Nocardioides	panacihumi	p-adj
ASV_783	11.8166	-0.00850888	3.2399	-0.00262627	0.997905	0.998763	Bacteria	Bacteroidetes	[Saprospirae]	[Saprospirales]	Chitinophagaceae	Segetibacter	NA	p-adj
ASV_785	33.0604	-8.37692	2.90116	-2.88744	0.00388387	0.0353038	Bacteria	Proteobacteria	Alphaproteobacteria	Sphingomonadales	Sphingomonadaceae	Novosphingobium	NA	p-adj
ASV_791	33.7724	0.23879	1.98986	0.120004	0.90448	0.993857	Bacteria	Bacteroidetes	[Saprospirae]	[Saprospirales]	Chitinophagaceae	Segetibacter	NA	p-adj
ASV_794	22.0344	1.14142	2.52475	0.452093	0.651202	0.961514	Bacteria	Proteobacteria	Alphaproteobacteria	Rhizobiales	Bradyrhizobiaceae	Balneimonas	NA	p-adj
ASV_799	21.0326	-7.72433	2.88219	-2.68002	0.00736178	0.0574861	Bacteria	Verrucomicrobia	[Spartobacteria]	[Chthoniobacterales]	[Chthoniobacteraceae]	DA101	NA	p-adj
ASV_807	22.1309	0.660389	2.53261	0.260754	0.794282	0.974956	Bacteria	Actinobacteria	Actinobacteria	Actinomycetales	Thermomonosporaceae	Actinoallomurus	NA	p-adj
ASV_810	27.2644	-0.122375	2.55841	-0.0478324	0.96185	0.996314	Bacteria	Proteobacteria	Alphaproteobacteria	Caulobacterales	Caulobacteraceae	Phenylobacterium	NA	p-adj
ASV_811	20.9734	-0.271102	2.84174	-0.0954	0.923997	0.995523	Bacteria	Proteobacteria	Alphaproteobacteria	Caulobacterales	Caulobacteraceae	Phenylobacterium	NA	p-adj
ASV_12903	94.2179	-23.529	3.38381	-6.95338	3.56632e-12	9.95004e-11	Fungi	Basidiomycota	Agaricomycetes	Agaricales	Bolbitiaceae	Conocybe	Conocybe_enderlei	Basidiomycota
ASV_816	26.4444	-1.32025	2.84715	-0.463711	0.642855	0.958747	Bacteria	Verrucomicrobia	[Spartobacteria]	[Chthoniobacterales]	[Chthoniobacteraceae]	DA101	NA	p-adj
ASV_817	17.5086	-1.56844	2.52858	-0.620286	0.535069	0.936121	Bacteria	Proteobacteria	Alphaproteobacteria	Sphingomonadales	Sphingomonadaceae	Kaistobacter	NA	p-adj
ASV_818	20.2308	0.617965	3.23437	0.191062	0.848477	0.986321	Bacteria	Verrucomicrobia	[Spartobacteria]	[Chthoniobacterales]	[Chthoniobacteraceae]	DA101	NA	p-adj
ASV_819	22.9922	-2.19178	2.80093	-0.782519	0.43391	0.880303	Bacteria	Planctomycetes	Planctomycetia	Gemmatales	Gemmataceae	Gemmata	NA	p-adj
ASV_821	28.1848	8.31504	2.88846	2.87871	0.00399308	0.0360151	Bacteria	Proteobacteria	Alphaproteobacteria	Sphingomonadales	Sphingomonadaceae	Sphingomonas	NA	p-adj
ASV_822	17.6316	-7.47015	3.26084	-2.29086	0.0219712	0.109951	Bacteria	Actinobacteria	Actinobacteria	Actinomycetales	Pseudonocardiaceae	Actinomycetospora	NA	p-adj
ASV_823	15.5578	-7.28922	3.26139	-2.235	0.0254171	0.119728	Bacteria	Proteobacteria	Alphaproteobacteria	Rhizobiales	Hyphomicrobiaceae	Rhodoplanes	NA	p-adj
ASV_834	48.5258	2.65316	2.87247	0.923649	0.355669	0.817828	Bacteria	Acidobacteria	Solibacteres	Solibacterales	Solibacteraceae	Candidatus Solibacter	NA	p-adj
ASV_839	23.2095	-1.55377	2.51878	-0.616877	0.537316	0.936121	Bacteria	Proteobacteria	Alphaproteobacteria	Rhizobiales	Hyphomicrobiaceae	Rhodoplanes	NA	p-adj
ASV_840	23.4313	-7.88013	2.52983	-3.11489	0.00184013	0.0189468	Archaea	Crenarchaeota	Thaumarchaeota	Nitrososphaerales	Nitrososphaeraceae	Candidatus Nitrososphaera	NA	p-adj
ASV_842	35.3843	1.56774	2.87593	0.545124	0.585669	0.946592	Bacteria	Actinobacteria	Actinobacteria	Actinomycetales	Geodermatophilaceae	Geodermatophilus	NA	p-adj
ASV_843	21.892	7.9506	2.86745	2.77271	0.00555923	0.0460368	Bacteria	Actinobacteria	Actinobacteria	Actinomycetales	Microbacteriaceae	Salinibacterium	NA	p-adj
ASV_848	25.6266	-8.00939	2.49481	-3.21042	0.00132542	0.014148	Bacteria	Actinobacteria	Rubrobacteria	Rubrobacterales	Rubrobacteraceae	Rubrobacter	NA	p-adj
ASV_850	18.4088	-2.88071	3.0989	-0.929591	0.352583	0.812338	Bacteria	Proteobacteria	Gammaproteobacteria	Xanthomonadales	Sinobacteraceae	Steroidobacter	NA	p-adj
ASV_852	12.4099	7.13166	3.23988	2.20121	0.027721	0.123576	Bacteria	Proteobacteria	Gammaproteobacteria	Xanthomonadales	Xanthomonadaceae	Rhodanobacter	NA	p-adj
ASV_853	20.2124	-1.40617	2.50732	-0.560828	0.574915	0.945091	Bacteria	Proteobacteria	Alphaproteobacteria	Caulobacterales	Caulobacteraceae	Phenylobacterium	NA	p-adj
ASV_854	33.3806	2.00132	3.19193	0.626995	0.530662	0.936121	Bacteria	Proteobacteria	Alphaproteobacteria	Rhizobiales	Hyphomicrobiaceae	Rhodoplanes	NA	p-adj
ASV_856	13.2893	-1.32952	2.78171	-0.477951	0.632685	0.958747	Bacteria	Actinobacteria	Actinobacteria	Actinomycetales	Cellulomonadaceae	Cellulomonas	NA	p-adj
ASV_857	25.142	-7.9819	2.88144	-2.77011	0.00560376	0.046241	Bacteria	Proteobacteria	Alphaproteobacteria	Rhizobiales	Xanthobacteraceae	Labrys	NA	p-adj
ASV_858	26.6045	-8.06341	2.49652	-3.22986	0.00123851	0.0135306	Bacteria	Bacteroidetes	[Saprospirae]	[Saprospirales]	Chitinophagaceae	Flavisolibacter	NA	p-adj
ASV_866	10.0132	-0.157294	3.2425	-0.04851	0.96131	0.996314	Bacteria	Actinobacteria	Actinobacteria	Actinomycetales	Pseudonocardiaceae	Actinomycetospora	NA	p-adj
ASV_874	20.4557	-1.6394	2.79952	-0.5856	0.558145	0.942514	Bacteria	Proteobacteria	Alphaproteobacteria	Rhizobiales	Phyllobacteriaceae	Phyllobacterium	NA	p-adj
ASV_875	34.5724	2.81399	2.88536	0.975264	0.329429	0.783025	Archaea	Crenarchaeota	Thaumarchaeota	Nitrososphaerales	Nitrososphaeraceae	Candidatus Nitrososphaera	NA	p-adj
ASV_876	30.6042	0.493203	2.28264	0.216067	0.828936	0.982077	Bacteria	Planctomycetes	Planctomycetia	Gemmatales	Gemmataceae	Gemmata	NA	p-adj
ASV_877	23.4063	-0.160777	1.97276	-0.0814987	0.935045	0.996314	Bacteria	Bacteroidetes	[Saprospirae]	[Saprospirales]	Chitinophagaceae	Flavisolibacter	NA	p-adj
ASV_878	18.1934	-1.96977	3.11741	-0.63186	0.527478	0.936121	Bacteria	Proteobacteria	Alphaproteobacteria	Rhizobiales	Hyphomicrobiaceae	Rhodoplanes	NA	p-adj
ASV_879	18.3635	-0.78804	3.15428	-0.249832	0.802717	0.975375	Bacteria	Proteobacteria	Alphaproteobacteria	Rhizobiales	Rhizobiaceae	Agrobacterium	sullae	p-adj
ASV_887	34.8941	8.62272	3.31017	2.60491	0.00918976	0.0674592	Archaea	Crenarchaeota	Thaumarchaeota	Nitrososphaerales	Nitrososphaeraceae	Candidatus Nitrososphaera	NA	p-adj
ASV_894	13.2012	-7.05242	3.25136	-2.16907	0.0300773	0.128222	Bacteria	Bacteroidetes	[Saprospirae]	[Saprospirales]	Chitinophagaceae	Sediminibacterium	NA	p-adj
ASV_898	15.1746	0.0599953	2.83048	0.0211961	0.983089	0.997808	Bacteria	Proteobacteria	Betaproteobacteria	Burkholderiales	Burkholderiaceae	Burkholderia	NA	p-adj
ASV_899	16.4876	0.522423	2.81337	0.185693	0.852685	0.986321	Bacteria	Actinobacteria	Actinobacteria	Actinomycetales	Thermomonosporaceae	Actinomadura	NA	p-adj
ASV_904	31.0745	0.218329	2.27513	0.0959635	0.92355	0.995523	Bacteria	Proteobacteria	Alphaproteobacteria	Rhizobiales	Phyllobacteriaceae	Aminobacter	NA	p-adj
ASV_908	14.5929	7.3655	3.24716	2.26829	0.0233114	0.113962	Bacteria	Actinobacteria	Actinobacteria	Actinomycetales	Nocardioidaceae	Kribbella	NA	p-adj
ASV_920	14.9908	-7.23545	3.2655	-2.21572	0.0267105	0.122384	Bacteria	Actinobacteria	Actinobacteria	Actinomycetales	Nocardioidaceae	Aeromicrobium	NA	p-adj
ASV_929	15.6161	-2.46893	2.43855	-1.01246	0.311318	0.756664	Bacteria	Proteobacteria	Alphaproteobacteria	Caulobacterales	Caulobacteraceae	Asticcacaulis	biprosthecium	p-adj
ASV_945	16.27	-2.76612	3.08018	-0.89804	0.369164	0.835647	Bacteria	Verrucomicrobia	[Spartobacteria]	[Chthoniobacterales]	[Chthoniobacteraceae]	DA101	NA	p-adj
ASV_950	26.6614	-1.60944	2.86034	-0.562675	0.573656	0.945091	Bacteria	Proteobacteria	Gammaproteobacteria	Xanthomonadales	Sinobacteraceae	Steroidobacter	NA	p-adj
ASV_951	11.7943	0.642491	3.24045	0.198272	0.842832	0.986321	Bacteria	Bacteroidetes	[Saprospirae]	[Saprospirales]	Chitinophagaceae	Sediminibacterium	NA	p-adj
ASV_960	18.0394	1.87728	3.13284	0.599226	0.549022	0.94147	Bacteria	Verrucomicrobia	[Spartobacteria]	[Chthoniobacterales]	[Chthoniobacteraceae]	DA101	NA	p-adj
ASV_964	30.0644	1.52528	2.24974	0.677979	0.497785	0.924976	Bacteria	Actinobacteria	Actinobacteria	Actinomycetales	Micromonosporaceae	Actinoplanes	NA	p-adj
ASV_966	29.6179	0.702497	2.27487	0.308807	0.757468	0.972625	Bacteria	Actinobacteria	Actinobacteria	Actinomycetales	Microbacteriaceae	Cryocola	NA	p-adj
ASV_978	7.81266	6.46263	3.38873	1.90709	0.0565083	0.178906	Bacteria	Verrucomicrobia	[Spartobacteria]	[Chthoniobacterales]	[Chthoniobacteraceae]	DA101	NA	p-adj
ASV_980	16.3757	-2.03739	2.46349	-0.827034	0.408218	0.863463	Bacteria	Proteobacteria	Alphaproteobacteria	Rhizobiales	Hyphomicrobiaceae	Rhodoplanes	NA	p-adj
ASV_981	21.9109	-2.35151	2.46756	-0.952969	0.340606	0.798981	Bacteria	Proteobacteria	Alphaproteobacteria	Sphingomonadales	Erythrobacteraceae	Erythromicrobium	NA	p-adj
ASV_982	24.0477	8.08608	2.50868	3.22324	0.00126751	0.0137186	Bacteria	Actinobacteria	Actinobacteria	Actinomycetales	Nocardioidaceae	Nocardioides	NA	p-adj
ASV_991	14.6442	-7.202	2.87581	-2.50434	0.0122681	0.0811444	Bacteria	Actinobacteria	Acidimicrobiia	Acidimicrobiales	Iamiaceae	Iamia	NA	p-adj
ASV_992	32.6392	1.89839	2.85995	0.663787	0.506827	0.927576	Bacteria	Proteobacteria	Alphaproteobacteria	Rhodospirillales	Acetobacteraceae	Roseomonas	NA	p-adj
ASV_997	36.2313	4.05484	2.41342	1.68012	0.0929339	0.258991	Bacteria	Actinobacteria	Actinobacteria	Actinomycetales	Geodermatophilaceae	Geodermatophilus	NA	p-adj
ASV_1003	13.0768	-0.725167	2.48561	-0.291746	0.770481	0.972625	Bacteria	Proteobacteria	Alphaproteobacteria	Caulobacterales	Caulobacteraceae	Phenylobacterium	NA	p-adj
ASV_1021	28.2612	-2.58355	3.23837	-0.797793	0.424991	0.876049	Bacteria	Proteobacteria	Alphaproteobacteria	Rhizobiales	Hyphomicrobiaceae	Rhodoplanes	NA	p-adj
ASV_1030	27.2776	2.25049	2.21258	1.01713	0.309091	0.754257	Bacteria	Actinobacteria	Actinobacteria	Actinomycetales	Intrasporangiaceae	Terracoccus	NA	p-adj
ASV_1031	19.9977	1.67328	2.25968	0.740497	0.458998	0.901341	Bacteria	Bacteroidetes	[Saprospirae]	[Saprospirales]	Chitinophagaceae	Flavisolibacter	NA	p-adj
ASV_1033	18.3332	-7.52632	2.53568	-2.96817	0.00299575	0.0284535	Archaea	Crenarchaeota	Thaumarchaeota	Nitrososphaerales	Nitrososphaeraceae	Candidatus Nitrososphaera	SCA1170	p-adj
ASV_1036	21.1649	-1.87289	2.79851	-0.669246	0.503339	0.926637	Bacteria	Acidobacteria	Solibacteres	Solibacterales	Solibacteraceae	Candidatus Solibacter	NA	p-adj
ASV_1040	13.1531	-7.04742	2.52078	-2.79573	0.00517826	0.0439774	Bacteria	Proteobacteria	Alphaproteobacteria	Rhodospirillales	Rhodospirillaceae	Reyranella	massiliensis	p-adj
ASV_1053	17.5334	-0.891549	2.25786	-0.394864	0.692943	0.96319	Bacteria	Proteobacteria	Alphaproteobacteria	Rhizobiales	Hyphomicrobiaceae	Rhodoplanes	NA	p-adj
ASV_13003	87.4507	-23.425	3.38385	-6.92259	4.43447e-12	1.18963e-10	Fungi	Ascomycota	NA	NA	NA	NA	NA	Ascomycota
ASV_1063	16.7585	0.947549	3.14119	0.301653	0.762916	0.972625	Bacteria	Actinobacteria	Actinobacteria	Actinomycetales	Nocardioidaceae	Nocardioides	NA	p-adj
ASV_1065	9.0678	-6.5112	3.2374	-2.01125	0.0442993	0.160818	Bacteria	Actinobacteria	Rubrobacteria	Rubrobacterales	Rubrobacteraceae	Rubrobacter	NA	p-adj
ASV_1073	33.9847	8.58524	2.92828	2.93183	0.00336969	0.0312401	Bacteria	Actinobacteria	Actinobacteria	Actinomycetales	Thermomonosporaceae	Actinoallomurus	iriomotensis	p-adj
ASV_1074	30.587	8.43295	2.88508	2.92296	0.00346724	0.0318904	Bacteria	Actinobacteria	Actinobacteria	Actinomycetales	Micromonosporaceae	Actinoplanes	NA	p-adj
ASV_1076	30.7071	8.43855	2.8969	2.91296	0.00358022	0.0327999	Archaea	Crenarchaeota	Thaumarchaeota	Nitrososphaerales	Nitrososphaeraceae	Candidatus Nitrososphaera	NA	p-adj
ASV_1078	49.7848	2.36353	2.36895	0.997712	0.318419	0.767835	Bacteria	Actinobacteria	Rubrobacteria	Rubrobacterales	Rubrobacteraceae	Rubrobacter	NA	p-adj
ASV_1079	11.6729	-6.87493	2.87392	-2.39218	0.0167487	0.0964709	Bacteria	Planctomycetes	Planctomycetia	Gemmatales	Gemmataceae	Gemmata	NA	p-adj
ASV_1080	25.1511	8.15027	2.88832	2.82181	0.00477539	0.0414639	Bacteria	Proteobacteria	Alphaproteobacteria	Sphingomonadales	Sphingomonadaceae	Kaistobacter	NA	p-adj
ASV_1090	32.0419	0.375235	2.9743	0.126159	0.899606	0.993152	Bacteria	Proteobacteria	Alphaproteobacteria	Rickettsiales	mitochondria	Raphanus	sativus	p-adj
ASV_1099	13.8688	-0.864949	2.79762	-0.309173	0.75719	0.972625	Bacteria	Actinobacteria	Actinobacteria	Actinomycetales	Nocardioidaceae	Aeromicrobium	NA	p-adj
ASV_1106	10.8814	-6.77363	3.2453	-2.08721	0.0368692	0.145338	Bacteria	Actinobacteria	Actinobacteria	Actinomycetales	Microbacteriaceae	Salinibacterium	NA	p-adj
ASV_12546	76.4304	-23.2403	3.38392	-6.86787	6.51657e-12	1.65284e-10	Fungi	Basidiomycota	Agaricomycetes	Agaricales	Tricholomataceae	Mycenella	unidentified	Basidiomycota
ASV_1125	17.2029	7.60268	2.50265	3.03785	0.00238272	0.0240026	Bacteria	Bacteroidetes	[Saprospirae]	[Saprospirales]	Chitinophagaceae	Flavisolibacter	NA	p-adj
ASV_1126	20.6081	-1.66131	2.50856	-0.662257	0.507806	0.927576	Bacteria	Nitrospirae	Nitrospira	Nitrospirales	Nitrospiraceae	Nitrospira	NA	p-adj
ASV_13060	70.6073	-23.1301	3.38396	-6.8352	8.189e-12	2.03994e-10	Fungi	Ascomycota	Dothideomycetes	Capnodiales	unidentified	unidentified	unidentified	Ascomycota
ASV_13488	68.283	-23.0821	3.38398	-6.82099	9.04167e-12	2.11403e-10	Fungi	Basidiomycota	NA	NA	NA	NA	NA	Basidiomycota
ASV_1145	34.9183	8.62397	2.88779	2.98636	0.00282323	0.02726	Bacteria	Actinobacteria	Actinobacteria	Actinomycetales	Mycobacteriaceae	Mycobacterium	NA	p-adj
ASV_1153	21.6421	-0.946653	2.53052	-0.374094	0.708334	0.964009	Bacteria	Proteobacteria	Alphaproteobacteria	Rhodobacterales	Hyphomonadaceae	Woodsholea	maritima	p-adj
ASV_1155	14.8142	-7.21844	3.26055	-2.21388	0.0268374	0.122384	Bacteria	Armatimonadetes	[Fimbriimonadia]	[Fimbriimonadales]	[Fimbriimonadaceae]	Fimbriimonas	NA	p-adj
ASV_1160	19.3863	-7.60665	3.26702	-2.32831	0.0198955	0.104756	Bacteria	Actinobacteria	Actinobacteria	Actinomycetales	Micromonosporaceae	Dactylosporangium	NA	p-adj
ASV_1171	17.57	-2.20848	2.765	-0.798728	0.424448	0.876049	Bacteria	Acidobacteria	Solibacteres	Solibacterales	Solibacteraceae	Candidatus Solibacter	NA	p-adj
ASV_1172	18.3772	-7.5298	2.875	-2.61906	0.00881718	0.0657615	Bacteria	Bacteroidetes	[Saprospirae]	[Saprospirales]	Chitinophagaceae	Segetibacter	NA	p-adj
ASV_13284	66.6072	-23.049	3.384	-6.81116	9.68121e-12	2.20609e-10	Fungi	Ascomycota	Dothideomycetes	Pleosporales	NA	NA	NA	Ascomycota
ASV_1184	12.888	-1.00512	3.12636	-0.3215	0.747831	0.972625	Bacteria	Proteobacteria	Alphaproteobacteria	Caulobacterales	Caulobacteraceae	Phenylobacterium	NA	p-adj
ASV_1188	12.0482	-0.176855	2.21889	-0.0797042	0.936472	0.996314	Bacteria	Proteobacteria	Alphaproteobacteria	Caulobacterales	Caulobacteraceae	Mycoplana	NA	p-adj
ASV_1189	11.4298	0.899218	3.1001	0.290061	0.77177	0.972625	Bacteria	Actinobacteria	Actinobacteria	Actinomycetales	Nocardioidaceae	Friedmanniella	NA	p-adj
ASV_1190	10.5878	-2.75245	2.3993	-1.14719	0.251305	0.649762	Bacteria	Actinobacteria	Actinobacteria	Actinomycetales	Nocardiaceae	Rhodococcus	globerulus	p-adj
ASV_1194	12.7388	-7.00094	2.87531	-2.43485	0.0148981	0.0910211	Bacteria	Proteobacteria	Alphaproteobacteria	Rhizobiales	Hyphomicrobiaceae	Rhodoplanes	NA	p-adj
ASV_1196	14.5578	0.0648117	2.51352	0.0257853	0.979429	0.997808	Bacteria	Acidobacteria	Solibacteres	Solibacterales	Solibacteraceae	Candidatus Solibacter	NA	p-adj
ASV_1203	19.4795	-7.61396	3.26107	-2.3348	0.0195538	0.104118	Bacteria	Verrucomicrobia	Opitutae	Opitutales	Opitutaceae	Opitutus	NA	p-adj
ASV_1204	11.672	-6.87474	2.87782	-2.38887	0.0169003	0.0966268	Bacteria	Proteobacteria	Alphaproteobacteria	Caulobacterales	Caulobacteraceae	Phenylobacterium	NA	p-adj
ASV_1205	23.3536	3.07014	2.77313	1.1071	0.26825	0.682952	Bacteria	Actinobacteria	Actinobacteria	Actinomycetales	Micromonosporaceae	Virgisporangium	ochraceum	p-adj
ASV_13190	64.6709	-23.0023	3.38402	-6.79733	1.06579e-11	2.3231e-10	Fungi	Basidiomycota	Agaricomycetes	Agaricales	Stephanosporaceae	NA	NA	Basidiomycota
ASV_13344	84.7717	-23.0016	3.38386	-6.79743	1.06498e-11	2.3231e-10	Fungi	Ascomycota	Sordariomycetes	Hypocreales	Nectriaceae	Nectria	Nectria_ramulariae	Ascomycota
ASV_1216	39.6328	2.93926	3.19385	0.920288	0.357422	0.81959	Bacteria	Acidobacteria	Solibacteres	Solibacterales	Solibacteraceae	Candidatus Solibacter	NA	p-adj
ASV_1233	10.813	-1.65965	3.09377	-0.536449	0.591648	0.948869	Bacteria	Proteobacteria	Alphaproteobacteria	Rhizobiales	Hyphomicrobiaceae	Pedomicrobium	NA	p-adj
ASV_1239	22.549	1.82958	2.23711	0.817831	0.413454	0.865204	Bacteria	Actinobacteria	Actinobacteria	Actinomycetales	Intrasporangiaceae	Phycicoccus	NA	p-adj
ASV_1240	16.9678	7.58303	3.25151	2.33216	0.0196924	0.104146	Bacteria	Proteobacteria	Deltaproteobacteria	Myxococcales	Cystobacteraceae	Cystobacter	NA	p-adj
ASV_1250	12.7294	0.774811	3.12658	0.247814	0.804278	0.975375	Bacteria	Acidobacteria	Acidobacteriia	Acidobacteriales	Koribacteraceae	Candidatus Koribacter	NA	p-adj
ASV_1266	16.6993	-1.9384	2.50591	-0.773529	0.439209	0.881613	Bacteria	Bacteroidetes	[Saprospirae]	[Saprospirales]	Chitinophagaceae	Flavisolibacter	NA	p-adj
ASV_1272	17.5351	0.0878075	3.23535	0.02714	0.978348	0.997808	Bacteria	Proteobacteria	Deltaproteobacteria	Myxococcales	Myxococcaceae	Corallococcus	exiguus	p-adj
ASV_1273	7.65324	-1.53064	3.04836	-0.502118	0.615585	0.954633	Bacteria	Proteobacteria	Betaproteobacteria	Burkholderiales	Oxalobacteraceae	Janthinobacterium	NA	p-adj
ASV_1278	17.3852	-7.44965	2.87213	-2.59377	0.00949305	0.0686035	Bacteria	Proteobacteria	Alphaproteobacteria	Sphingomonadales	Sphingomonadaceae	Kaistobacter	NA	p-adj
ASV_1285	23.6435	-2.2269	2.7916	-0.797714	0.425036	0.876049	Bacteria	Proteobacteria	Alphaproteobacteria	Rhizobiales	Hyphomicrobiaceae	Rhodoplanes	NA	p-adj
ASV_1286	17.7586	-1.92597	3.11666	-0.617961	0.536601	0.936121	Bacteria	Proteobacteria	Gammaproteobacteria	Xanthomonadales	Sinobacteraceae	Steroidobacter	NA	p-adj
ASV_1288	27.1356	0.967092	2.86677	0.337346	0.735856	0.971876	Bacteria	Acidobacteria	Solibacteres	Solibacterales	Solibacteraceae	Candidatus Solibacter	NA	p-adj
ASV_1289	9.02615	0.840631	3.08342	0.272629	0.785138	0.972878	Bacteria	Proteobacteria	Gammaproteobacteria	Xanthomonadales	Sinobacteraceae	Steroidobacter	NA	p-adj
ASV_1291	28.7564	1.63327	3.18296	0.513128	0.607862	0.952326	Bacteria	Proteobacteria	Alphaproteobacteria	Rhizobiales	Beijerinckiaceae	Beijerinckia	NA	p-adj
ASV_12824	57.4198	-22.8434	3.3841	-6.75022	1.47624e-11	2.82103e-10	Fungi	Ascomycota	Eurotiomycetes	Eurotiales	Aspergillaceae	Penicillium	NA	Ascomycota
ASV_1299	32.0589	1.91338	2.24915	0.850711	0.39493	0.857278	Bacteria	Acidobacteria	Acidobacteriia	Acidobacteriales	Koribacteraceae	Candidatus Koribacter	NA	p-adj
ASV_1301	14.5262	-2.08115	3.09048	-0.673407	0.500688	0.924976	Bacteria	Bacteroidetes	Cytophagia	Cytophagales	Cytophagaceae	Adhaeribacter	NA	p-adj
ASV_1302	9.70655	-6.60854	3.24518	-2.03642	0.0417083	0.157047	Bacteria	Proteobacteria	Gammaproteobacteria	Pseudomonadales	Pseudomonadaceae	Pseudomonas	fragi	p-adj
ASV_1306	15.6702	-7.29968	2.87667	-2.53755	0.0111632	0.0775648	Bacteria	Acidobacteria	Solibacteres	Solibacterales	Solibacteraceae	Candidatus Solibacter	NA	p-adj
ASV_1311	13.1758	-7.04975	2.86896	-2.45725	0.0140004	0.0878483	Bacteria	Verrucomicrobia	[Spartobacteria]	[Chthoniobacterales]	[Chthoniobacteraceae]	DA101	NA	p-adj
ASV_1323	36.5188	8.68853	2.89671	2.99945	0.00270471	0.0263341	Bacteria	Actinobacteria	Rubrobacteria	Rubrobacterales	Rubrobacteraceae	Rubrobacter	NA	p-adj
ASV_1324	16.9032	7.57669	3.26706	2.31912	0.0203886	0.105446	Bacteria	Actinobacteria	Rubrobacteria	Rubrobacterales	Rubrobacteraceae	Rubrobacter	NA	p-adj
ASV_1340	30.2822	8.41824	3.29797	2.55255	0.0106938	0.0754075	Bacteria	Proteobacteria	Alphaproteobacteria	Rhizobiales	Hyphomicrobiaceae	Rhodoplanes	NA	p-adj
ASV_1343	32.8704	1.5566	2.61079	0.596219	0.551029	0.942514	Bacteria	Acidobacteria	Acidobacteriia	Acidobacteriales	Koribacteraceae	Candidatus Koribacter	NA	p-adj
ASV_1344	10.3277	-6.69817	2.87035	-2.33357	0.019618	0.104118	Bacteria	Bacteroidetes	[Saprospirae]	[Saprospirales]	Chitinophagaceae	Flavisolibacter	NA	p-adj
ASV_1348	11.2411	-6.8205	2.86899	-2.37732	0.017439	0.0974392	Bacteria	Proteobacteria	Alphaproteobacteria	Rhodospirillales	Rhodospirillaceae	Reyranella	massiliensis	p-adj
ASV_1362	9.32909	-6.55205	3.23881	-2.02298	0.0430751	0.158588	Bacteria	Proteobacteria	Alphaproteobacteria	Rhizobiales	Hyphomicrobiaceae	Devosia	NA	p-adj
ASV_1368	8.16943	-6.36064	3.23582	-1.9657	0.0493335	0.167671	Bacteria	Proteobacteria	Betaproteobacteria	Burkholderiales	Oxalobacteraceae	Massilia	NA	p-adj
ASV_1369	30.1222	8.41131	2.56528	3.2789	0.00104211	0.0114929	Bacteria	Actinobacteria	Actinobacteria	Actinomycetales	Geodermatophilaceae	Geodermatophilus	NA	p-adj
ASV_1387	17.1569	-0.60484	3.15286	-0.191839	0.847869	0.986321	Bacteria	Actinobacteria	Actinobacteria	Actinomycetales	Geodermatophilaceae	Geodermatophilus	NA	p-adj
ASV_1390	18.3295	3.47016	2.39511	1.44885	0.14738	0.404427	Bacteria	Proteobacteria	Alphaproteobacteria	Rhodobacterales	Rhodobacteraceae	Rubellimicrobium	NA	p-adj
ASV_1407	14.0494	-2.88323	2.73252	-1.05515	0.291355	0.72868	Bacteria	Actinobacteria	Actinobacteria	Actinomycetales	Thermomonosporaceae	Actinocorallia	NA	p-adj
ASV_1422	22.6449	0.990703	2.5454	0.389212	0.697119	0.96319	Bacteria	Actinobacteria	Actinobacteria	Actinomycetales	Mycobacteriaceae	Mycobacterium	NA	p-adj
ASV_12928	57.4198	-22.8434	3.3841	-6.75022	1.47624e-11	2.82103e-10	Fungi	Basidiomycota	Agaricomycetes	Agaricales	Entolomataceae	Clitopilus	unidentified	Basidiomycota
ASV_1450	40.1232	1.58928	3.23126	0.491844	0.622829	0.958023	Bacteria	Proteobacteria	Alphaproteobacteria	Rhodospirillales	Acetobacteraceae	Rhodopila	globiformis	p-adj
ASV_1455	21.9063	7.9513	2.88473	2.75634	0.00584519	0.0476094	Bacteria	Bacteroidetes	[Saprospirae]	[Saprospirales]	Chitinophagaceae	Segetibacter	NA	p-adj
ASV_1456	16.207	7.51627	2.52012	2.9825	0.00285903	0.0274915	Bacteria	Bacteroidetes	[Saprospirae]	[Saprospirales]	Chitinophagaceae	Flavisolibacter	NA	p-adj
ASV_1459	8.04634	-0.157326	2.48101	-0.063412	0.949438	0.996314	Bacteria	Proteobacteria	Alphaproteobacteria	Rhodospirillales	Acetobacteraceae	Roseomonas	ludipueritiae	p-adj
ASV_1461	11.8105	1.47998	3.13044	0.472773	0.636375	0.958747	Bacteria	Actinobacteria	Actinobacteria	Actinomycetales	Microbacteriaceae	Mycetocola	NA	p-adj
ASV_12880	91.3255	-22.8143	3.38383	-6.74215	1.56059e-11	2.94192e-10	Fungi	Basidiomycota	Agaricomycetes	Agaricales	Bolbitiaceae	Conocybe	Conocybe_enderlei	Basidiomycota
ASV_12728	115.033	-22.7518	3.38373	-6.72389	1.76941e-11	3.18509e-10	Fungi	Ascomycota	Dothideomycetes	Capnodiales	unidentified	unidentified	unidentified	Ascomycota
ASV_1472	8.88499	6.64833	3.38808	1.96227	0.0497311	0.167671	Bacteria	Bacteroidetes	[Saprospirae]	[Saprospirales]	Chitinophagaceae	Segetibacter	NA	p-adj
ASV_1473	9.74883	0.553094	3.24329	0.170535	0.864589	0.989813	Bacteria	Verrucomicrobia	[Spartobacteria]	[Chthoniobacterales]	[Chthoniobacteraceae]	DA101	NA	p-adj
ASV_1479	19.7108	-0.793459	2.52917	-0.313724	0.753731	0.972625	Bacteria	Actinobacteria	Rubrobacteria	Rubrobacterales	Rubrobacteraceae	Rubrobacter	NA	p-adj
ASV_1489	12.197	-0.779317	3.11833	-0.249915	0.802653	0.975375	Bacteria	Proteobacteria	Gammaproteobacteria	Xanthomonadales	Xanthomonadaceae	Stenotrophomonas	maltophilia	p-adj
ASV_1494	17.5773	-1.7743	2.79408	-0.63502	0.525415	0.936121	Bacteria	Proteobacteria	Alphaproteobacteria	Rhizobiales	Hyphomicrobiaceae	Rhodoplanes	NA	p-adj
ASV_1496	10.9868	0.226459	3.24098	0.0698738	0.944294	0.996314	Bacteria	Verrucomicrobia	[Spartobacteria]	[Chthoniobacterales]	[Chthoniobacteraceae]	DA101	NA	p-adj
ASV_1499	15.2512	-7.2606	2.87201	-2.52806	0.0114695	0.0784989	Bacteria	Verrucomicrobia	[Spartobacteria]	[Chthoniobacterales]	[Chthoniobacteraceae]	DA101	NA	p-adj
ASV_1504	9.51025	0.0214002	3.10739	0.00688686	0.994505	0.997808	Bacteria	Proteobacteria	Gammaproteobacteria	Xanthomonadales	Sinobacteraceae	Steroidobacter	NA	p-adj
ASV_1508	21.4234	-0.479585	3.23394	-0.148297	0.882108	0.99034	Bacteria	Proteobacteria	Alphaproteobacteria	Caulobacterales	Caulobacteraceae	Phenylobacterium	NA	p-adj
ASV_1511	20.0255	2.1612	2.78644	0.775614	0.437977	0.880875	Bacteria	Actinobacteria	Actinobacteria	Actinomycetales	Cellulomonadaceae	Cellulomonas	NA	p-adj
ASV_1512	11.5659	-6.86192	3.25516	-2.10801	0.0350298	0.140542	Bacteria	Gemmatimonadetes	Gemmatimonadetes	Gemmatimonadales	Gemmatimonadaceae	Gemmatimonas	NA	p-adj
ASV_1524	9.57429	-6.58892	2.8703	-2.29555	0.0217016	0.109429	Bacteria	Proteobacteria	Alphaproteobacteria	Rhizobiales	Hyphomicrobiaceae	Rhodoplanes	NA	p-adj
ASV_1527	9.5228	-1.67452	3.06934	-0.545565	0.585365	0.946592	Bacteria	Bacteroidetes	[Saprospirae]	[Saprospirales]	Chitinophagaceae	Flavisolibacter	NA	p-adj
ASV_1528	29.4036	8.37636	3.28012	2.55367	0.0106594	0.0753935	Bacteria	Actinobacteria	Actinobacteria	Actinomycetales	Pseudonocardiaceae	Pseudonocardia	NA	p-adj
ASV_12645	91.4896	-22.5513	3.38383	-6.66444	2.65669e-11	4.46516e-10	Fungi	Ascomycota	Dothideomycetes	Capnodiales	unidentified	unidentified	unidentified	Ascomycota
ASV_1537	16.5752	1.05813	1.69056	0.625904	0.531378	0.936121	Bacteria	Bacteroidetes	Cytophagia	Cytophagales	Cytophagaceae	Adhaeribacter	NA	p-adj
ASV_1542	13.556	-2.67956	2.73497	-0.979741	0.327214	0.780951	Bacteria	Proteobacteria	Alphaproteobacteria	Caulobacterales	Caulobacteraceae	Phenylobacterium	NA	p-adj
ASV_13491	42.1156	-22.4035	3.38436	-6.61971	3.59914e-11	5.64134e-10	Fungi	Ascomycota	Sordariomycetes	Hypocreales	Nectriaceae	Ilyonectria	Ilyonectria_mors-panacis	Ascomycota
ASV_1567	18.5185	2.49355	2.79665	0.89162	0.372597	0.840963	Bacteria	Planctomycetes	Planctomycetia	Gemmatales	Gemmataceae	Gemmata	NA	p-adj
ASV_1569	13.4309	-3.24704	2.70152	-1.20193	0.22939	0.605204	Bacteria	Nitrospirae	Nitrospira	Nitrospirales	Nitrospiraceae	Nitrospira	NA	p-adj
ASV_1570	16.9622	7.58283	3.24793	2.33466	0.019561	0.104118	Bacteria	Actinobacteria	Rubrobacteria	Rubrobacterales	Rubrobacteraceae	Rubrobacter	NA	p-adj
ASV_1580	10.1574	0.876697	3.09608	0.283164	0.777051	0.972625	Bacteria	Verrucomicrobia	Opitutae	Opitutales	Opitutaceae	Opitutus	NA	p-adj
ASV_1585	9.85839	0.425713	3.10083	0.13729	0.890802	0.99034	Bacteria	Actinobacteria	Actinobacteria	Actinomycetales	Nocardioidaceae	Nocardioides	NA	p-adj
ASV_1586	11.9751	-6.91213	2.864	-2.41345	0.0158022	0.0931103	Bacteria	Verrucomicrobia	[Spartobacteria]	[Chthoniobacterales]	[Chthoniobacteraceae]	Chthoniobacter	NA	p-adj
ASV_1592	20.948	7.88663	3.26332	2.41675	0.0156598	0.0931103	Archaea	Crenarchaeota	Thaumarchaeota	Nitrososphaerales	Nitrososphaeraceae	Candidatus Nitrososphaera	NA	p-adj
ASV_1594	6.94895	1.25717	3.04768	0.4125	0.679973	0.96319	Bacteria	Proteobacteria	Deltaproteobacteria	Myxococcales	Myxococcaceae	Anaeromyxobacter	NA	p-adj
ASV_1600	13.8299	-7.11949	2.50786	-2.83887	0.00452741	0.0400581	Archaea	Crenarchaeota	Thaumarchaeota	Nitrososphaerales	Nitrososphaeraceae	Candidatus Nitrososphaera	gargensis	p-adj
ASV_13146	84.2588	-22.3832	3.38387	-6.61467	3.7239e-11	5.70861e-10	Fungi	Ascomycota	Sordariomycetes	Hypocreales	Nectriaceae	Ilyonectria	Ilyonectria_mors-panacis	Ascomycota
ASV_1627	10.2294	-6.68444	3.24343	-2.06092	0.039311	0.151349	Bacteria	Acidobacteria	Solibacteres	Solibacterales	Solibacteraceae	Candidatus Solibacter	NA	p-adj
ASV_1640	19.0667	-7.58281	2.87394	-2.63847	0.00832811	0.0627169	Bacteria	Actinobacteria	Actinobacteria	Actinomycetales	Pseudonocardiaceae	Pseudonocardia	NA	p-adj
ASV_1644	24.7689	1.87314	3.16941	0.591005	0.554517	0.942514	Bacteria	Actinobacteria	Actinobacteria	Actinomycetales	Micromonosporaceae	Virgisporangium	ochraceum	p-adj
ASV_1658	13.3421	-1.17911	2.80532	-0.420313	0.674257	0.96319	Bacteria	Planctomycetes	Planctomycetia	Planctomycetales	Planctomycetaceae	Planctomyces	NA	p-adj
ASV_1662	11.8533	-6.89693	3.2488	-2.12291	0.0337612	0.136868	Bacteria	Acidobacteria	Solibacteres	Solibacterales	Solibacteraceae	Candidatus Solibacter	NA	p-adj
ASV_1663	8.86976	-6.47908	2.87379	-2.25454	0.0241622	0.117136	Bacteria	Proteobacteria	Betaproteobacteria	Burkholderiales	Comamonadaceae	Rubrivivax	NA	p-adj
ASV_1664	12.1065	1.71061	2.76857	0.617868	0.536662	0.936121	Bacteria	Proteobacteria	Alphaproteobacteria	Rhodospirillales	Rhodospirillaceae	Skermanella	NA	p-adj
ASV_1674	14.8213	7.38824	3.24505	2.27677	0.0227999	0.112644	Bacteria	Proteobacteria	Alphaproteobacteria	Rhizobiales	Hyphomicrobiaceae	Rhodoplanes	NA	p-adj
ASV_13330	40.6519	-22.361	3.3844	-6.60707	3.92007e-11	5.81755e-10	Fungi	Ascomycota	Leotiomycetes	Helotiales	NA	NA	NA	Ascomycota
ASV_13304	38.2874	-22.2763	3.38446	-6.58192	4.64425e-11	6.54771e-10	Fungi	Ascomycota	Sordariomycetes	Sordariales	Chaetomiaceae	Zopfiella	Zopfiella_tardifaciens	Ascomycota
ASV_1694	13.5938	-7.09487	2.88018	-2.46335	0.0137647	0.0870395	Bacteria	Proteobacteria	Gammaproteobacteria	Xanthomonadales	Xanthomonadaceae	Xylella	NA	p-adj
ASV_1695	9.77043	-6.61872	3.23935	-2.04322	0.0410303	0.156009	Bacteria	Proteobacteria	Alphaproteobacteria	Rhizobiales	Hyphomicrobiaceae	Devosia	NA	p-adj
ASV_1696	10.0392	-6.65733	3.24336	-2.0526	0.040111	0.15377	Bacteria	Verrucomicrobia	[Spartobacteria]	[Chthoniobacterales]	[Chthoniobacteraceae]	DA101	NA	p-adj
ASV_13422	38.0212	-22.2642	3.38447	-6.57834	4.75729e-11	6.57071e-10	Fungi	Ascomycota	Sordariomycetes	Hypocreales	Nectriaceae	Ilyonectria	Ilyonectria_macrodidyma	Ascomycota
ASV_1701	17.8375	-7.48668	2.87747	-2.60183	0.0092727	0.067854	Bacteria	Verrucomicrobia	[Spartobacteria]	[Chthoniobacterales]	[Chthoniobacteraceae]	DA101	NA	p-adj
ASV_1709	9.85684	-2.10604	2.42146	-0.869741	0.384442	0.84684	Bacteria	Proteobacteria	Alphaproteobacteria	Rhizobiales	Hyphomicrobiaceae	Pedomicrobium	NA	p-adj
ASV_1714	9.9734	-6.64734	2.88704	-2.30248	0.0213084	0.108263	Archaea	Crenarchaeota	Thaumarchaeota	Nitrososphaerales	Nitrososphaeraceae	Candidatus Nitrososphaera	NA	p-adj
ASV_1723	8.95416	-6.49253	3.24079	-2.00338	0.0451367	0.161957	Bacteria	Proteobacteria	Alphaproteobacteria	Caulobacterales	Caulobacteraceae	Phenylobacterium	NA	p-adj
ASV_13595	35.5236	-22.1737	3.38455	-6.55144	5.69831e-11	7.36032e-10	Fungi	Ascomycota	Sordariomycetes	NA	NA	NA	NA	Ascomycota
ASV_1740	7.85697	-6.30462	3.24029	-1.9457	0.0516912	0.171479	Bacteria	Proteobacteria	Betaproteobacteria	Burkholderiales	Burkholderiaceae	Burkholderia	andropogonis	p-adj
ASV_1751	23.264	8.03838	2.86916	2.80165	0.00508417	0.0434958	Bacteria	Bacteroidetes	[Saprospirae]	[Saprospirales]	Chitinophagaceae	Segetibacter	NA	p-adj
ASV_1765	9.03894	1.30939	3.24765	0.403179	0.686816	0.96319	Bacteria	Acidobacteria	Acidobacteriia	Acidobacteriales	Koribacteraceae	Candidatus Koribacter	NA	p-adj
ASV_1769	12.9408	-0.969007	2.49887	-0.387779	0.69818	0.96319	Bacteria	Proteobacteria	Alphaproteobacteria	Sphingomonadales	Sphingomonadaceae	Novosphingobium	NA	p-adj
ASV_1770	14.4908	2.78149	2.43946	1.14021	0.254201	0.655793	Bacteria	Bacteroidetes	[Saprospirae]	[Saprospirales]	Chitinophagaceae	Flavisolibacter	NA	p-adj
ASV_1773	13.5655	1.47374	2.79164	0.527913	0.59756	0.949941	Bacteria	Proteobacteria	Alphaproteobacteria	Sphingomonadales	Sphingomonadaceae	Sphingomonas	wittichii	p-adj
ASV_1788	12.0933	-1.98978	2.74482	-0.724923	0.468499	0.905643	Bacteria	Acidobacteria	Solibacteres	Solibacterales	Solibacteraceae	Candidatus Solibacter	NA	p-adj
ASV_1789	29.925	1.64342	2.6491	0.620369	0.535015	0.936121	Bacteria	Chloroflexi	Ktedonobacteria	Ktedonobacterales	Ktedonobacteraceae	Ktedonobacter	racemifer	p-adj
ASV_1799	16.0246	7.50002	3.25676	2.30291	0.021284	0.108263	Bacteria	Proteobacteria	Alphaproteobacteria	Rhodospirillales	Acetobacteraceae	Rhodopila	globiformis	p-adj
ASV_1802	15.0534	-2.06517	2.76941	-0.745707	0.455844	0.898095	Bacteria	Proteobacteria	Alphaproteobacteria	Rhizobiales	Rhodobiaceae	Afifella	NA	p-adj
ASV_1806	13.2191	-7.05425	2.87095	-2.45711	0.0140059	0.0878483	Bacteria	Acidobacteria	Acidobacteriia	Acidobacteriales	Koribacteraceae	Candidatus Koribacter	NA	p-adj
ASV_1811	11.1985	-3.8167	2.70624	-1.41034	0.15844	0.433244	Bacteria	Proteobacteria	Betaproteobacteria	Burkholderiales	Oxalobacteraceae	Cupriavidus	NA	p-adj
ASV_1820	15.5679	7.45851	2.50536	2.97702	0.00291061	0.0277582	Bacteria	Bacteroidetes	[Saprospirae]	[Saprospirales]	Chitinophagaceae	Segetibacter	NA	p-adj
ASV_1821	17.9462	1.05279	2.55454	0.412125	0.680248	0.96319	Bacteria	Proteobacteria	Deltaproteobacteria	Myxococcales	Cystobacteraceae	Cystobacter	NA	p-adj
ASV_1834	11.3572	-1.38636	3.10148	-0.446999	0.654876	0.962934	Bacteria	Proteobacteria	Gammaproteobacteria	Pseudomonadales	Pseudomonadaceae	Pseudomonas	NA	p-adj
ASV_1835	16.2126	-4.38166	2.75346	-1.59133	0.111536	0.308247	Bacteria	Bacteroidetes	Sphingobacteriia	Sphingobacteriales	Sphingobacteriaceae	Pedobacter	NA	p-adj
ASV_1837	30.661	8.43658	3.28306	2.56973	0.0101778	0.0726494	Bacteria	Actinobacteria	Actinobacteria	Actinomycetales	Micromonosporaceae	Micromonospora	NA	p-adj
ASV_1862	8.84046	-0.588487	2.77128	-0.212352	0.831832	0.982077	Archaea	Crenarchaeota	Thaumarchaeota	Nitrososphaerales	Nitrososphaeraceae	Candidatus Nitrososphaera	gargensis	p-adj
ASV_1866	26.4463	8.22337	3.28389	2.50415	0.0122745	0.0811444	Bacteria	Actinobacteria	Actinobacteria	Actinomycetales	Thermomonosporaceae	Actinoallomurus	iriomotensis	p-adj
ASV_13711	49.0784	-22.1339	3.38422	-6.54031	6.13902e-11	7.56842e-10	Fungi	Ascomycota	Leotiomycetes	Thelebolales	Pseudeurotiaceae	Pleuroascus	Pleuroascus_nicholsonii	Ascomycota
ASV_1879	8.03593	-1.34514	3.06161	-0.439358	0.660402	0.96319	Bacteria	Firmicutes	Bacilli	Bacillales	Planococcaceae	Bacillus	NA	p-adj
ASV_13042	34.3355	-22.1236	3.38459	-6.53656	6.29502e-11	7.5703e-10	Fungi	Ascomycota	Eurotiomycetes	Eurotiales	Aspergillaceae	Penicillium	NA	Ascomycota
ASV_1888	20.1955	7.83444	3.25644	2.40583	0.0161359	0.0936363	Bacteria	Actinobacteria	Actinobacteria	Actinomycetales	Kineosporiaceae	Kineosporia	NA	p-adj
ASV_1901	11.3457	-6.83407	2.8668	-2.38387	0.0171317	0.0970378	Bacteria	Actinobacteria	Actinobacteria	Actinomycetales	Nocardioidaceae	Nocardioides	NA	p-adj
ASV_1904	14.0492	1.61452	3.11094	0.518983	0.603773	0.951239	Bacteria	Actinobacteria	Actinobacteria	Actinomycetales	Pseudonocardiaceae	Pseudonocardia	NA	p-adj
ASV_13202	51.0195	-22.1004	3.38419	-6.53049	6.5553e-11	7.74969e-10	Fungi	Basidiomycota	Tremellomycetes	Trichosporonales	Trichosporonaceae	Apiotrichum	Apiotrichum_gamsii	Basidiomycota
ASV_1915	12.9843	2.08265	2.76828	0.752327	0.451854	0.894864	Bacteria	Actinobacteria	Actinobacteria	Actinomycetales	Streptosporangiaceae	Nonomuraea	NA	p-adj
ASV_1923	15.3784	7.441	2.5159	2.95759	0.00310059	0.0289762	Bacteria	Actinobacteria	Thermoleophilia	Solirubrobacterales	Solirubrobacteraceae	Solirubrobacter	NA	p-adj
ASV_1925	10.4942	-6.721	3.24756	-2.06955	0.0384943	0.149543	Bacteria	Actinobacteria	Actinobacteria	Actinomycetales	Nocardioidaceae	Nocardioides	NA	p-adj
ASV_1929	11.1679	2.57558	2.7276	0.944266	0.345034	0.803698	Bacteria	Actinobacteria	Actinobacteria	Actinomycetales	Nocardioidaceae	Nocardioides	oleivorans	p-adj
ASV_1939	22.0645	7.96165	2.89001	2.75489	0.00587125	0.0476094	Bacteria	Planctomycetes	Planctomycetia	Gemmatales	Isosphaeraceae	Nostocoida	limicola	p-adj
ASV_1941	16.5573	2.68851	2.77263	0.969661	0.332216	0.788038	Bacteria	Acidobacteria	Solibacteres	Solibacterales	Solibacteraceae	Candidatus Solibacter	NA	p-adj
ASV_1942	13.1864	-7.05074	2.88689	-2.44233	0.0145927	0.0905529	Archaea	Crenarchaeota	Thaumarchaeota	Nitrososphaerales	Nitrososphaeraceae	Candidatus Nitrososphaera	NA	p-adj
ASV_1946	14.1265	2.97429	3.10041	0.959323	0.337396	0.794904	Bacteria	Bacteroidetes	[Saprospirae]	[Saprospirales]	Chitinophagaceae	Flavisolibacter	NA	p-adj
ASV_1948	11.5425	-6.85884	2.91415	-2.35363	0.0185909	0.101314	Bacteria	Proteobacteria	Betaproteobacteria	Burkholderiales	Alcaligenaceae	Achromobacter	NA	p-adj
ASV_13180	32.9776	-22.0652	3.38464	-6.51922	7.06748e-11	8.01556e-10	Fungi	Ascomycota	Eurotiomycetes	Chaetothyriales	NA	NA	NA	Ascomycota
ASV_1972	7.45843	0.217178	3.07332	0.0706655	0.943664	0.996314	Bacteria	Proteobacteria	Alphaproteobacteria	Caulobacterales	Caulobacteraceae	Phenylobacterium	NA	p-adj
ASV_1982	13.0786	-2.01324	2.75763	-0.730062	0.465352	0.9041	Bacteria	Actinobacteria	Actinobacteria	Actinomycetales	Sporichthyaceae	Sporichthya	NA	p-adj
ASV_13239	32.5896	-22.0495	3.38466	-6.51456	7.29054e-11	8.18168e-10	Fungi	Ascomycota	Dothideomycetes	Capnodiales	unidentified	unidentified	unidentified	Ascomycota
ASV_1992	12.3387	1.41613	2.50568	0.565168	0.571959	0.945091	Bacteria	Proteobacteria	Alphaproteobacteria	Rhodospirillales	Rhodospirillaceae	Skermanella	NA	p-adj
ASV_2004	6.79378	-6.09301	3.38883	-1.79797	0.0721819	0.203597	Bacteria	Acidobacteria	Solibacteres	Solibacterales	Solibacteraceae	Candidatus Solibacter	NA	p-adj
ASV_2006	12.0771	1.07691	2.78397	0.386825	0.698886	0.96319	Bacteria	Proteobacteria	Deltaproteobacteria	Myxococcales	Myxococcaceae	Myxococcus	NA	p-adj
ASV_2013	18.6695	7.72052	2.51227	3.07313	0.00211829	0.0216196	Bacteria	Actinobacteria	Rubrobacteria	Rubrobacterales	Rubrobacteraceae	Rubrobacter	NA	p-adj
ASV_14108	32.3956	-22.0441	3.38466	-6.51295	7.36887e-11	8.18168e-10	Fungi	Ascomycota	Dothideomycetes	Capnodiales	unidentified	unidentified	unidentified	Ascomycota
ASV_13415	32.2016	-22.0329	3.38467	-6.5096	7.53503e-11	8.27667e-10	Fungi	Ascomycota	Sordariomycetes	Hypocreales	Nectriaceae	Thelonectria	Thelonectria_acrotyla	Ascomycota
ASV_2078	9.54059	6.75316	3.22769	2.09226	0.0364151	0.144358	Bacteria	Proteobacteria	Alphaproteobacteria	Rhizobiales	Hyphomicrobiaceae	Devosia	NA	p-adj
ASV_2085	8.42112	-6.40449	3.23565	-1.97935	0.0477767	0.166681	Bacteria	Proteobacteria	Alphaproteobacteria	Rhodospirillales	Rhodospirillaceae	Skermanella	NA	p-adj
ASV_13341	30.8903	-21.9743	3.38473	-6.4922	8.45898e-11	9.1475e-10	Fungi	Ascomycota	Sordariomycetes	Hypocreales	Bionectriaceae	Clonostachys	Clonostachys_compactiuscula	Ascomycota
ASV_2109	14.6266	2.20431	2.49901	0.882075	0.377736	0.842754	Bacteria	Verrucomicrobia	[Spartobacteria]	[Chthoniobacterales]	[Chthoniobacteraceae]	Candidatus Xiphinematobacter	NA	p-adj
ASV_2114	8.55324	-6.42606	3.24339	-1.98128	0.0475599	0.166424	Bacteria	Proteobacteria	Alphaproteobacteria	Sphingomonadales	Sphingomonadaceae	Sphingomonas	echinoides	p-adj
ASV_2148	25.98	2.35066	3.15269	0.745605	0.455906	0.898095	Bacteria	Actinobacteria	Actinobacteria	Actinomycetales	Thermomonosporaceae	Actinomadura	vinacea	p-adj
ASV_2162	8.95409	6.66141	2.87628	2.31598	0.0205596	0.105845	Bacteria	Bacteroidetes	[Saprospirae]	[Saprospirales]	Chitinophagaceae	Segetibacter	NA	p-adj
ASV_13517	30.0115	-21.94	3.38476	-6.482	9.05176e-11	9.55933e-10	Fungi	Ascomycota	Sordariomycetes	Hypocreales	Nectriaceae	Nectria	Nectria_ramulariae	Ascomycota
ASV_2168	14.0011	7.30537	3.24719	2.24975	0.0244649	0.117867	Bacteria	Actinobacteria	Actinobacteria	Actinomycetales	Nocardioidaceae	Nocardioides	NA	p-adj
ASV_2171	7.4059	-0.977193	2.75657	-0.354496	0.722967	0.967358	Bacteria	Proteobacteria	Alphaproteobacteria	Rhodobacterales	Hyphomonadaceae	Woodsholea	maritima	p-adj
ASV_13172	29.2918	-21.904	3.3848	-6.47128	9.71752e-11	1.00414e-09	Fungi	Ascomycota	Sordariomycetes	Hypocreales	Clavicipitaceae	Metapochonia	NA	Ascomycota
ASV_2193	12.4775	7.13852	3.25461	2.19336	0.0282818	0.12488	Bacteria	Actinobacteria	Rubrobacteria	Rubrobacterales	Rubrobacteraceae	Rubrobacter	NA	p-adj
ASV_2196	9.5957	-0.156924	3.09922	-0.0506333	0.959618	0.996314	Bacteria	Bacteroidetes	[Saprospirae]	[Saprospirales]	Chitinophagaceae	Flavisolibacter	NA	p-adj
ASV_2205	14.3078	7.33667	2.87056	2.55584	0.0105933	0.0751544	Bacteria	Actinobacteria	Actinobacteria	Actinomycetales	Pseudonocardiaceae	Pseudonocardia	NA	p-adj
ASV_2234	11.0018	-1.23535	3.24429	-0.380775	0.70337	0.96319	Bacteria	Proteobacteria	Alphaproteobacteria	Sphingomonadales	Sphingomonadaceae	Sphingomonas	NA	p-adj
ASV_2260	10.3237	-0.279534	3.10502	-0.0900264	0.928266	0.996017	Bacteria	Proteobacteria	Alphaproteobacteria	Rhizobiales	Hyphomicrobiaceae	Rhodoplanes	NA	p-adj
ASV_2272	7.30142	6.36677	3.23001	1.97113	0.0487091	0.16725	Bacteria	Actinobacteria	Actinobacteria	Actinomycetales	Micromonosporaceae	Actinoplanes	NA	p-adj
ASV_2298	16.6613	7.55705	2.8707	2.63248	0.00847647	0.0636282	Bacteria	Proteobacteria	Alphaproteobacteria	Rhizobiales	Bradyrhizobiaceae	Balneimonas	NA	p-adj
ASV_2318	10.7499	6.92406	3.24042	2.13678	0.0326159	0.134849	Bacteria	Actinobacteria	Actinobacteria	Actinomycetales	Bogoriellaceae	Georgenia	NA	p-adj
ASV_13916	29.2918	-21.904	3.3848	-6.47128	9.71752e-11	1.00414e-09	Fungi	Ascomycota	Dothideomycetes	Capnodiales	unidentified	unidentified	unidentified	Ascomycota
ASV_13507	28.7099	-21.876	3.38483	-6.46294	1.02688e-10	1.04561e-09	Fungi	Ascomycota	Sordariomycetes	Hypocreales	Hypocreales_fam_Incertae_sedis	Acremonium	Acremonium_alternatum	Ascomycota
ASV_14229	28.1279	-21.8474	3.38486	-6.45444	1.08622e-10	1.08234e-09	Fungi	Basidiomycota	NA	NA	NA	NA	NA	Basidiomycota
ASV_2378	7.12209	0.808557	3.25051	0.248747	0.803556	0.975375	Bacteria	Planctomycetes	Planctomycetia	Gemmatales	Gemmataceae	Gemmata	NA	p-adj
ASV_2380	11.676	7.04391	3.24124	2.17322	0.029764	0.127788	Bacteria	Actinobacteria	Actinobacteria	Actinomycetales	Micromonosporaceae	Actinocatenispora	NA	p-adj
ASV_2382	8.88499	6.64833	3.38808	1.96227	0.0497311	0.167671	Bacteria	Proteobacteria	Alphaproteobacteria	Rhizobiales	Hyphomicrobiaceae	Rhodoplanes	NA	p-adj
ASV_2405	7.68852	-6.273	2.86928	-2.18626	0.0287966	0.125252	Bacteria	Verrucomicrobia	[Spartobacteria]	[Chthoniobacterales]	[Chthoniobacteraceae]	Ellin506	NA	p-adj
ASV_13786	27.955	-21.8405	3.38487	-6.45239	1.10102e-10	1.08931e-09	Fungi	Ascomycota	Pezizomycetes	Pezizales	Pyronemataceae	Tricharina	unidentified	Ascomycota
ASV_2434	11.4499	-6.84689	3.24917	-2.10727	0.0350942	0.140558	Bacteria	Proteobacteria	Alphaproteobacteria	Sphingomonadales	Sphingomonadaceae	Kaistobacter	NA	p-adj
ASV_13801	27.4667	-21.8107	3.38489	-6.44353	1.16726e-10	1.13078e-09	Fungi	Basidiomycota	NA	NA	NA	NA	NA	Basidiomycota
ASV_2447	8.31814	-6.38662	3.23736	-1.97278	0.0485204	0.16725	Bacteria	Bacteroidetes	[Saprospirae]	[Saprospirales]	Chitinophagaceae	Segetibacter	NA	p-adj
ASV_2470	6.90731	-1.82003	2.73035	-0.66659	0.505034	0.92716	Bacteria	Bacteroidetes	[Saprospirae]	[Saprospirales]	Chitinophagaceae	Flavisolibacter	NA	p-adj
ASV_2509	12.6042	7.15389	3.2418	2.20676	0.0273306	0.122777	Bacteria	Acidobacteria	Solibacteres	Solibacterales	Solibacteraceae	Candidatus Solibacter	NA	p-adj
ASV_2532	8.81828	-1.42174	3.2502	-0.437431	0.661799	0.96319	Bacteria	Actinobacteria	Actinobacteria	Actinomycetales	Thermomonosporaceae	Actinomadura	NA	p-adj
ASV_2533	9.96538	-6.64632	3.24719	-2.04679	0.0406783	0.155178	Bacteria	Acidobacteria	Solibacteres	Solibacterales	Solibacteraceae	Candidatus Solibacter	NA	p-adj
ASV_2543	8.27901	-0.655619	3.24722	-0.201902	0.839994	0.986208	Bacteria	Proteobacteria	Betaproteobacteria	Methylophilales	Methylophilaceae	Methylotenera	mobilis	p-adj
ASV_2554	9.08948	6.68331	3.22724	2.0709	0.0383679	0.149301	Bacteria	Actinobacteria	Rubrobacteria	Rubrobacterales	Rubrobacteraceae	Rubrobacter	NA	p-adj
ASV_2558	13.7367	7.27797	3.24457	2.24312	0.0248888	0.118537	Archaea	Crenarchaeota	Thaumarchaeota	Nitrososphaerales	Nitrososphaeraceae	Candidatus Nitrososphaera	SCA1145	p-adj
ASV_2579	8.77379	-0.0668214	3.24479	-0.0205934	0.98357	0.997808	Bacteria	Acidobacteria	Acidobacteriia	Acidobacteriales	Koribacteraceae	Candidatus Koribacter	NA	p-adj
ASV_2583	13.6737	7.27173	3.24634	2.23998	0.0250923	0.11892	Bacteria	Proteobacteria	Alphaproteobacteria	Sphingomonadales	Sphingomonadaceae	Kaistobacter	NA	p-adj
ASV_13597	26.3737	-21.7592	3.38496	-6.4282	1.29121e-10	1.20888e-09	Fungi	Basidiomycota	NA	NA	NA	NA	NA	Basidiomycota
ASV_2604	8.90092	6.65303	3.22882	2.06051	0.0393493	0.151349	Bacteria	Planctomycetes	Planctomycetia	Gemmatales	Gemmataceae	Gemmata	NA	p-adj
ASV_2613	7.1918	6.34333	3.38919	1.87164	0.0612571	0.184199	Bacteria	Acidobacteria	Solibacteres	Solibacterales	Solibacteraceae	Candidatus Solibacter	NA	p-adj
ASV_2621	7.59305	-6.25359	3.38826	-1.84567	0.0649408	0.188776	Archaea	Crenarchaeota	Thaumarchaeota	Nitrososphaerales	Nitrososphaeraceae	Candidatus Nitrososphaera	NA	p-adj
ASV_2632	7.71893	-6.27826	3.23877	-1.93847	0.0525661	0.173505	Bacteria	Proteobacteria	Gammaproteobacteria	Xanthomonadales	Sinobacteraceae	Steroidobacter	NA	p-adj
ASV_2643	11.1356	6.97581	2.86379	2.43587	0.0148561	0.0910211	Bacteria	Actinobacteria	Actinobacteria	Actinomycetales	Kineosporiaceae	Kineococcus	NA	p-adj
ASV_2669	7.64423	1.05731	3.24999	0.325326	0.744934	0.972625	Bacteria	Actinobacteria	Actinobacteria	Actinomycetales	Micromonosporaceae	Catellatospora	NA	p-adj
ASV_2676	6.82865	-6.10088	3.24117	-1.88231	0.0597941	0.184081	Bacteria	Bacteroidetes	[Saprospirae]	[Saprospirales]	Chitinophagaceae	Segetibacter	NA	p-adj
ASV_2679	7.15584	6.33885	3.38921	1.8703	0.0614419	0.184484	Bacteria	Actinobacteria	Actinobacteria	Actinomycetales	Nocardioidaceae	Kribbella	NA	p-adj
ASV_2681	12.1643	7.10346	3.23374	2.19667	0.028044	0.124074	Bacteria	Acidobacteria	Solibacteres	Solibacterales	Solibacteraceae	Candidatus Solibacter	NA	p-adj
ASV_2688	11.9512	7.0773	2.865	2.47026	0.0135014	0.0858406	Bacteria	Proteobacteria	Alphaproteobacteria	Rhizobiales	Methylobacteriaceae	Methylobacterium	adhaesivum	p-adj
ASV_13552	25.2181	-21.6946	3.38503	-6.40897	1.46504e-10	1.31854e-09	Fungi	Ascomycota	Dothideomycetes	Capnodiales	NA	NA	NA	Ascomycota
ASV_2733	7.24495	1.29138	3.06692	0.421068	0.673706	0.96319	Bacteria	Proteobacteria	Alphaproteobacteria	Caulobacterales	Caulobacteraceae	Phenylobacterium	NA	p-adj
ASV_2759	14.2508	-7.16318	3.24918	-2.20462	0.0274811	0.122938	Bacteria	Proteobacteria	Alphaproteobacteria	Sphingomonadales	Sphingomonadaceae	Sphingomonas	wittichii	p-adj
ASV_13896	24.659	-21.6646	3.38507	-6.40006	1.55319e-10	1.37859e-09	Fungi	Ascomycota	Eurotiomycetes	Chaetothyriales	unidentified	unidentified	unidentified	Ascomycota
ASV_2803	7.03756	0.954706	3.07348	0.310627	0.756085	0.972625	Bacteria	Nitrospirae	Nitrospira	Nitrospirales	Nitrospiraceae	Nitrospira	NA	p-adj
ASV_2827	12.122	1.65039	3.24395	0.50876	0.610921	0.952326	Bacteria	Actinobacteria	Rubrobacteria	Rubrobacterales	Rubrobacteraceae	Rubrobacter	NA	p-adj
ASV_2835	7.95251	-1.48568	3.06409	-0.48487	0.627769	0.958121	Bacteria	Proteobacteria	Gammaproteobacteria	Xanthomonadales	Xanthomonadaceae	Lysobacter	NA	p-adj
ASV_14062	23.9951	-21.6264	3.38512	-6.38868	1.67328e-10	1.41825e-09	Fungi	Ascomycota	Sordariomycetes	Hypocreales	Nectriaceae	Nectria	Nectria_ramulariae	Ascomycota
ASV_2895	8.54484	-0.797291	3.24707	-0.245542	0.806037	0.975447	Bacteria	Proteobacteria	Alphaproteobacteria	Rhizobiales	Hyphomicrobiaceae	Pedomicrobium	NA	p-adj
ASV_2909	6.72673	-6.07999	3.38888	-1.7941	0.0727974	0.204589	Bacteria	Actinobacteria	Actinobacteria	Actinomycetales	Sanguibacteraceae	Sanguibacter	NA	p-adj
ASV_2941	9.61609	6.76312	3.24101	2.08673	0.0369123	0.145338	Bacteria	Actinobacteria	Actinobacteria	Actinomycetales	Nocardioidaceae	Friedmanniella	NA	p-adj
ASV_2979	15.8631	0.461383	3.23652	0.142555	0.886641	0.99034	Bacteria	Proteobacteria	Alphaproteobacteria	Sphingomonadales	Sphingomonadaceae	Kaistobacter	NA	p-adj
ASV_13394	23.6454	-21.5955	3.38514	-6.37949	1.77675e-10	1.47534e-09	Fungi	Ascomycota	Eurotiomycetes	Eurotiales	Aspergillaceae	Aspergillus	Aspergillus_flaschentraegeri	Ascomycota
ASV_12950	23.2816	-21.5849	3.38517	-6.37632	1.81394e-10	1.47791e-09	Fungi	Basidiomycota	Tremellomycetes	Filobasidiales	Piskurozymaceae	Solicoccozyma	Solicoccozyma_terrea	Basidiomycota
ASV_3058	14.8387	0.725436	3.1413	0.230935	0.817365	0.977167	Bacteria	Proteobacteria	Alphaproteobacteria	Sphingomonadales	Sphingomonadaceae	Kaistobacter	NA	p-adj
ASV_3060	8.47196	-0.397377	3.24594	-0.122423	0.902564	0.993843	Bacteria	Planctomycetes	Planctomycetia	Gemmatales	Gemmataceae	Gemmata	NA	p-adj
ASV_3128	7.19342	-6.17553	3.38853	-1.82248	0.0683818	0.194767	Bacteria	Bacteroidetes	[Saprospirae]	[Saprospirales]	Chitinophagaceae	Segetibacter	NA	p-adj
ASV_13897	23.1941	-21.5796	3.38517	-6.37473	1.83282e-10	1.47791e-09	Fungi	Ascomycota	Dothideomycetes	Dothideales	Dothioraceae	Dothiora	Dothiora_prunorum	Ascomycota
ASV_3134	7.07167	0.364878	3.24948	0.112288	0.910595	0.995523	Bacteria	Acidobacteria	Acidobacteriia	Acidobacteriales	Acidobacteriaceae	Granulicella	paludicola	p-adj
ASV_3144	7.69169	6.44017	3.24491	1.9847	0.0471779	0.165336	Bacteria	Acidobacteria	Solibacteres	Solibacterales	Solibacteraceae	Candidatus Solibacter	NA	p-adj
ASV_14444	22.6963	-21.5483	3.38522	-6.36541	1.94764e-10	1.51786e-09	Fungi	Ascomycota	Dothideomycetes	Capnodiales	unidentified	unidentified	unidentified	Ascomycota
ASV_13459	44.5571	-21.5214	3.38431	-6.35916	2.02866e-10	1.53803e-09	Fungi	Ascomycota	Sordariomycetes	Hypocreales	Nectriaceae	Nectria	Nectria_ramulariae	Ascomycota
ASV_3249	14.3932	1.31424	3.23961	0.405678	0.684979	0.96319	Bacteria	Actinobacteria	Actinobacteria	Actinomycetales	Thermomonosporaceae	Actinoallomurus	NA	p-adj
ASV_3257	9.30158	-0.19208	3.24384	-0.0592139	0.952782	0.996314	Bacteria	Verrucomicrobia	Opitutae	Opitutales	Opitutaceae	Opitutus	NA	p-adj
ASV_3263	8.14092	-1.94384	3.05601	-0.636072	0.524729	0.936121	Bacteria	Actinobacteria	Actinobacteria	Actinomycetales	Microbacteriaceae	Agromyces	NA	p-adj
ASV_3286	7.19342	-6.17553	3.38853	-1.82248	0.0683818	0.194767	Bacteria	Verrucomicrobia	Opitutae	Opitutales	Opitutaceae	Opitutus	NA	p-adj
ASV_3308	7.05507	6.31755	3.3893	1.86397	0.0623257	0.186037	Archaea	Crenarchaeota	Thaumarchaeota	Nitrososphaerales	Nitrososphaeraceae	Candidatus Nitrososphaera	gargensis	p-adj
ASV_3318	7.07785	-6.15319	2.87543	-2.13992	0.0323611	0.134232	Bacteria	Proteobacteria	Alphaproteobacteria	Rhizobiales	Hyphomicrobiaceae	Rhodoplanes	NA	p-adj
ASV_13755	21.6447	-21.4826	3.3853	-6.34584	2.21209e-10	1.65907e-09	Fungi	Basidiomycota	NA	NA	NA	NA	NA	Basidiomycota
ASV_14050	21.4851	-21.4713	3.38532	-6.34248	2.261e-10	1.66883e-09	Fungi	Ascomycota	Leotiomycetes	Helotiales	NA	NA	NA	Ascomycota
ASV_14120	22.6161	-21.4286	3.38522	-6.33004	2.451e-10	1.77674e-09	Fungi	Ascomycota	Dothideomycetes	Pleosporales	Amniculicolaceae	Murispora	Murispora_cicognanii	Ascomycota
ASV_3376	7.18105	6.34307	3.38919	1.87156	0.0612677	0.184199	Bacteria	Proteobacteria	Alphaproteobacteria	Rhizobiales	Bradyrhizobiaceae	Balneimonas	NA	p-adj
ASV_3378	7.23143	6.35372	3.22357	1.97102	0.0487219	0.16725	Bacteria	Proteobacteria	Alphaproteobacteria	Rhodospirillales	Rhodospirillaceae	Skermanella	NA	p-adj
ASV_3397	9.34161	1.3285	3.08064	0.431241	0.666293	0.96319	Bacteria	Proteobacteria	Gammaproteobacteria	Xanthomonadales	Xanthomonadaceae	Luteibacter	rhizovicinus	p-adj
ASV_3406	8.88499	6.64833	3.38808	1.96227	0.0497311	0.167671	Bacteria	Actinobacteria	Rubrobacteria	Rubrobacterales	Rubrobacteraceae	Rubrobacter	NA	p-adj
ASV_3424	10.1306	1.2978	3.24527	0.399906	0.689226	0.96319	Bacteria	Planctomycetes	Planctomycetia	Gemmatales	Gemmataceae	Gemmata	NA	p-adj
ASV_14076	20.7526	-21.4261	3.38539	-6.32899	2.46779e-10	1.77674e-09	Fungi	Ascomycota	Sordariomycetes	Hypocreales	Nectriaceae	NA	NA	Ascomycota
ASV_3486	7.05507	6.31755	3.3893	1.86397	0.0623257	0.186037	Archaea	Crenarchaeota	Thaumarchaeota	Nitrososphaerales	Nitrososphaeraceae	Candidatus Nitrososphaera	NA	p-adj
ASV_3562	7.62323	6.42729	2.8819	2.23023	0.0257322	0.120495	Bacteria	Firmicutes	Bacilli	Turicibacterales	Turicibacteraceae	Turicibacter	NA	p-adj
ASV_3571	6.92908	6.29157	3.38941	1.85625	0.0634183	0.186466	Bacteria	Actinobacteria	Rubrobacteria	Rubrobacterales	Rubrobacteraceae	Rubrobacter	NA	p-adj
ASV_13646	37.7855	-21.3922	3.38448	-6.32067	2.60433e-10	1.85359e-09	Fungi	Ascomycota	Sordariomycetes	Hypocreales	Nectriaceae	Neonectria	unidentified	Ascomycota
ASV_3699	8.3742	1.46891	2.76282	0.531671	0.594954	0.948908	Bacteria	Acidobacteria	Solibacteres	Solibacterales	Solibacteraceae	Candidatus Solibacter	NA	p-adj
ASV_725	19.7081	-21.3635	3.38525	-6.31076	2.77672e-10	9.44668e-09	Bacteria	Actinobacteria	Actinobacteria	Actinomycetales	Nocardioidaceae	Kribbella	NA	Actinobacteria
ASV_13478	32.2851	-21.341	3.38467	-6.30519	2.87843e-10	2.00771e-09	Fungi	Ascomycota	Sordariomycetes	Hypocreales	Nectriaceae	Neonectria	unidentified	Ascomycota
ASV_14618	19.5926	-21.34	3.38551	-6.30334	2.91291e-10	2.01164e-09	Fungi	Ascomycota	Pezizomycotina_cls_Incertae_sedis	Pezizomycotina_ord_Incertae_sedis	Pezizomycotina_fam_Incertae_sedis	Acrospeira	Acrospeira_mirabilis	Ascomycota
ASV_14278	19.3986	-21.3291	3.38553	-6.30007	2.97506e-10	2.03441e-09	Fungi	Ascomycota	Eurotiomycetes	Chaetothyriales	unidentified	unidentified	unidentified	Ascomycota
ASV_14314	19.2046	-21.3156	3.38555	-6.29603	3.05358e-10	2.05013e-09	Fungi	Ascomycota	Sordariomycetes	Hypocreales	NA	NA	NA	Ascomycota
ASV_3896	7.50628	6.40487	3.38895	1.88993	0.0587678	0.182657	Bacteria	Chloroflexi	Ktedonobacteria	Ktedonobacterales	Ktedonobacteraceae	Ktedonobacter	racemifer	p-adj
ASV_13891	18.8254	-21.2903	3.38559	-6.28852	3.20516e-10	2.11905e-09	Fungi	Basidiomycota	NA	NA	NA	NA	NA	Basidiomycota
ASV_4028	7.02993	1.6185	3.04245	0.531972	0.594745	0.948908	Bacteria	Proteobacteria	Alphaproteobacteria	Rhodobacterales	Rhodobacteraceae	Rubellimicrobium	NA	p-adj
ASV_14287	18.7548	-21.2816	3.3856	-6.2859	3.2595e-10	2.14482e-09	Fungi	Basidiomycota	NA	NA	NA	NA	NA	Basidiomycota
ASV_14202	18.4286	-21.2559	3.38564	-6.27824	3.42424e-10	2.23216e-09	Fungi	Ascomycota	Eurotiomycetes	Onygenales	Onygenales_fam_Incertae_sedis	Chrysosporium	Chrysosporium_pseudomerdarium	Ascomycota
ASV_4242	7.12797	-6.1634	3.23754	-1.90373	0.056945	0.179311	Bacteria	Planctomycetes	Planctomycetia	Gemmatales	Gemmataceae	Gemmata	NA	p-adj
ASV_4262	9.19137	6.69728	3.38793	1.97681	0.0480634	0.16718	Bacteria	Armatimonadetes	[Fimbriimonadia]	[Fimbriimonadales]	[Fimbriimonadaceae]	Fimbriimonas	NA	p-adj
ASV_4289	6.96346	0.809708	3.08887	0.262137	0.793216	0.974926	Bacteria	Acidobacteria	Solibacteres	Solibacterales	Solibacteraceae	Candidatus Solibacter	NA	p-adj
ASV_4311	7.28944	-6.19544	3.38846	-1.82839	0.0674903	0.193889	Bacteria	Proteobacteria	Alphaproteobacteria	Sphingomonadales	Sphingomonadaceae	Kaistobacter	NA	p-adj
ASV_4339	8.88499	6.64833	3.38808	1.96227	0.0497311	0.167671	Bacteria	Bacteroidetes	[Saprospirae]	[Saprospirales]	Chitinophagaceae	Segetibacter	NA	p-adj
ASV_4427	7.406	6.38682	3.23358	1.97515	0.0482508	0.16725	Bacteria	Planctomycetes	Planctomycetia	Gemmatales	Gemmataceae	Gemmata	NA	p-adj
ASV_4448	6.92908	6.29157	3.38941	1.85625	0.0634183	0.186466	Archaea	Crenarchaeota	Thaumarchaeota	Nitrososphaerales	Nitrososphaeraceae	Candidatus Nitrososphaera	NA	p-adj
ASV_12347	1011.53	-2.96872	1.75235	-1.69414	0.0902387	0.159548	Fungi	Basidiomycota	Tremellomycetes	Filobasidiales	Piskurozymaceae	Solicoccozyma	Solicoccozyma_terrea	p-adj
ASV_12348	3640.14	-3.91038	2.25007	-1.73789	0.0822296	0.150905	Fungi	Ascomycota	Sordariomycetes	Sordariales	Chaetomiaceae	Humicola	Humicola_nigrescens	p-adj
ASV_12349	974.72	-1.36736	1.76737	-0.773667	0.439128	0.505849	Fungi	Basidiomycota	Tremellomycetes	Filobasidiales	Piskurozymaceae	Solicoccozyma	Solicoccozyma_terrea	p-adj
ASV_12350	2897.49	-4.0569	1.81425	-2.23613	0.0253434	0.0753818	Fungi	Ascomycota	Sordariomycetes	Sordariales	Chaetomiaceae	NA	NA	p-adj
ASV_12351	2098.96	-4.41392	2.09236	-2.10954	0.0348976	0.0960201	Fungi	Ascomycota	Sordariomycetes	Sordariales	Chaetomiaceae	Humicola	Humicola_nigrescens	p-adj
ASV_13870	19.0982	-21.2473	3.38556	-6.27585	3.47718e-10	2.24568e-09	Fungi	Basidiomycota	NA	NA	NA	NA	NA	Basidiomycota
ASV_12353	3011.06	2.07864	1.81938	1.1425	0.253247	0.338067	Fungi	Ascomycota	Dothideomycetes	Capnodiales	Cladosporiaceae	Cladosporium	NA	p-adj
ASV_12354	1978.05	-3.68088	2.2271	-1.65277	0.0983786	0.171548	Fungi	Ascomycota	Dothideomycetes	Pleosporales	Sporormiaceae	Preussia	Preussia_flanaganii	p-adj
ASV_12355	4366.97	6.30633	3.22674	1.9544	0.0506544	0.123106	Fungi	Ascomycota	Dothideomycetes	Pleosporales	Didymellaceae	Nothophoma	Nothophoma_variabilis	p-adj
ASV_12356	48.2897	-8.87869	3.38424	-2.62354	0.00870203	0.032809	Fungi	Basidiomycota	Agaricomycetes	Agaricales	Agaricaceae	Leucoagaricus	Leucoagaricus_truncatus	p-adj
ASV_13850	19.3711	-21.2437	3.38553	-6.27484	3.49986e-10	2.24991e-09	Fungi	Basidiomycota	NA	NA	NA	NA	NA	Basidiomycota
ASV_12358	1598.24	-3.19603	2.19034	-1.45915	0.144525	0.228585	Fungi	Mortierellomycota	Mortierellomycetes	Mortierellales	Mortierellaceae	Mortierella	NA	p-adj
ASV_12360	3460.19	-0.73103	2.28624	-0.319753	0.749156	0.777868	Fungi	Ascomycota	Sordariomycetes	Sordariales	Chaetomiaceae	Zopfiella	Zopfiella_pleuropora	p-adj
ASV_12361	1121.58	1.13123	1.77831	0.636126	0.524694	0.581835	Fungi	Ascomycota	Dothideomycetes	Pleosporales	Pleosporaceae	Alternaria	Alternaria_subcucurbitae	p-adj
ASV_12362	2168.43	-3.10702	1.92125	-1.61719	0.105837	0.180713	Fungi	Ascomycota	Sordariomycetes	Hypocreales	unidentified	unidentified	unidentified	p-adj
ASV_12363	530.739	-1.43246	2.12258	-0.674868	0.49976	0.558178	Fungi	Mortierellomycota	Mortierellomycetes	Mortierellales	Mortierellaceae	Mortierella	Mortierella_gamsii	p-adj
ASV_12364	1625.65	-4.06116	2.17634	-1.86606	0.0620335	0.136278	Fungi	Ascomycota	Eurotiomycetes	Eurotiales	Aspergillaceae	Penicillium	Penicillium_virgatum	p-adj
ASV_12365	3286.04	5.74845	1.91221	3.00618	0.00264549	0.0110824	Fungi	Ascomycota	Leotiomycetes	Helotiales	Rutstroemiaceae	Rutstroemia	Rutstroemia_maritima	p-adj
ASV_12366	2354.9	3.64111	1.79824	2.02482	0.042886	0.112667	Fungi	Ascomycota	Dothideomycetes	Capnodiales	Cladosporiaceae	Cladosporium	NA	p-adj
ASV_12367	1937.42	3.95288	1.81482	2.17811	0.0293976	0.0842086	Fungi	Ascomycota	Dothideomycetes	Pleosporales	Didymellaceae	Stagonosporopsis	NA	p-adj
ASV_12368	649.245	-2.82571	1.71997	-1.64288	0.100407	0.173566	Fungi	Ascomycota	Dothideomycetes	Pleosporales	Didymellaceae	NA	NA	p-adj
ASV_12369	1182.78	-3.61721	1.91767	-1.88625	0.0592607	0.133985	Fungi	Ascomycota	Eurotiomycetes	Eurotiales	Aspergillaceae	Penicillium	Penicillium_roseopurpureum	p-adj
ASV_12370	633.973	-2.77959	2.50322	-1.1104	0.266825	0.350238	Fungi	Ascomycota	Eurotiomycetes	Chaetothyriales	Herpotrichiellaceae	Exophiala	Exophiala_equina	p-adj
ASV_12371	1028.35	3.01101	2.24087	1.34368	0.179052	0.263201	Fungi	Ascomycota	Dothideomycetes	Pleosporales	Pleosporales_fam_Incertae_sedis	NA	NA	p-adj
ASV_12372	713.436	-2.98622	1.91714	-1.55764	0.119318	0.198153	Fungi	Ascomycota	Eurotiomycetes	Eurotiales	Aspergillaceae	Penicillium	NA	p-adj
ASV_12373	1953.84	3.99198	2.2506	1.77374	0.0761062	0.146036	Fungi	Ascomycota	Dothideomycetes	Pleosporales	Pleosporaceae	NA	NA	p-adj
ASV_12374	101.979	-4.44922	2.55154	-1.74374	0.0812052	0.149659	Fungi	Mortierellomycota	Mortierellomycetes	Mortierellales	Mortierellaceae	Mortierella	unidentified	p-adj
ASV_14205	18.067	-21.2309	3.38569	-6.27078	3.59245e-10	2.28834e-09	Fungi	Basidiomycota	NA	NA	NA	NA	NA	Basidiomycota
ASV_12376	856.771	-0.049226	1.75808	-0.0279999	0.977662	0.982593	Fungi	Ascomycota	Sordariomycetes	Hypocreales	Nectriaceae	Gibberella	NA	p-adj
ASV_12378	932.179	-3.1763	1.79027	-1.7742	0.0760293	0.146036	Fungi	Mortierellomycota	Mortierellomycetes	Mortierellales	Mortierellaceae	Mortierella	Mortierella_gamsii	p-adj
ASV_12379	374.055	5.32539	3.23087	1.64828	0.0992946	0.172489	Fungi	Basidiomycota	Agaricomycetes	NA	NA	NA	NA	p-adj
ASV_12380	633.134	1.57798	1.83345	0.86066	0.389425	0.463464	Fungi	Basidiomycota	Tremellomycetes	Filobasidiales	Filobasidiaceae	Naganishia	Naganishia_randhawae	p-adj
ASV_12381	2142.31	4.71661	2.3839	1.97853	0.0478693	0.120755	Fungi	Ascomycota	Pezizomycetes	Pezizales	Ascobolaceae	Ascobolus	NA	p-adj
ASV_12384	350.917	2.14033	2.28025	0.938639	0.347916	0.427239	Fungi	Ascomycota	Sordariomycetes	Sordariales	Chaetomiaceae	Arxotrichum	Arxotrichum_wyomingense	p-adj
ASV_12386	431.995	-2.94321	1.7672	-1.66547	0.09582	0.167715	Fungi	Basidiomycota	Tremellomycetes	Filobasidiales	Piskurozymaceae	Solicoccozyma	Solicoccozyma_aeria	p-adj
ASV_12387	434.088	1.52532	1.81198	0.841796	0.399902	0.473166	Fungi	Ascomycota	Dothideomycetes	Dothideales	Dothioraceae	Hormonema	Hormonema_viticola	p-adj
ASV_14279	16.7242	-21.126	3.38587	-6.23944	4.39128e-10	2.73427e-09	Fungi	Basidiomycota	NA	NA	NA	NA	NA	Basidiomycota
ASV_12389	589.122	-2.97806	2.19401	-1.35736	0.174666	0.259212	Fungi	Mortierellomycota	Mortierellomycetes	Mortierellales	Mortierellaceae	Mortierella	Mortierella_gemmifera	p-adj
ASV_12390	556.98	-2.6251	1.88575	-1.39207	0.163902	0.247757	Fungi	Mortierellomycota	Mortierellomycetes	Mortierellales	Mortierellaceae	Mortierella	Mortierella_zychae	p-adj
ASV_12392	570.381	-2.8209	1.83099	-1.54064	0.123403	0.203244	Fungi	Ascomycota	Dothideomycetes	Pleosporales	Didymellaceae	Paraboeremia	Paraboeremia_selaginellae	p-adj
ASV_12393	262.245	2.32014	2.58404	0.897872	0.369254	0.446756	Fungi	Ascomycota	Dothideomycetes	Pleosporales	Coniothyriaceae	Coniothyrium	Coniothyrium_palmicola	p-adj
ASV_12394	403.291	1.93003	1.75536	1.09951	0.271546	0.354688	Fungi	Mortierellomycota	Mortierellomycetes	Mortierellales	Mortierellaceae	Mortierella	NA	p-adj
ASV_12395	572.947	-4.6423	1.9502	-2.38042	0.0172929	0.0564957	Fungi	Ascomycota	Pezizomycetes	Pezizales	Pezizaceae	Oedocephalum	Oedocephalum_adhaerens	p-adj
ASV_12397	272.131	3.18945	2.52586	1.26271	0.206692	0.293322	Fungi	Ascomycota	Leotiomycetes	NA	NA	NA	NA	p-adj
ASV_12398	1174.02	4.03494	1.75711	2.29635	0.0216557	0.0659933	Fungi	Ascomycota	Dothideomycetes	Pleosporales	Didymellaceae	NA	NA	p-adj
ASV_12399	131.032	-1.26383	2.30957	-0.547213	0.584232	0.633259	Fungi	Basidiomycota	Agaricomycetes	Agaricales	Agaricaceae	Melanophyllum	Melanophyllum_haematospermum	p-adj
ASV_12400	119.693	1.59097	2.40604	0.661242	0.508457	0.566155	Fungi	Ascomycota	Sordariomycetes	Sordariales	Sordariaceae	Neurospora	Neurospora_terricola	p-adj
ASV_12401	43.1713	-1.80712	2.44339	-0.739594	0.459546	0.522467	Fungi	Ascomycota	Leotiomycetes	Helotiales	Dermateaceae	Mollisia	unidentified	p-adj
ASV_12402	359.046	-2.40089	1.78769	-1.34301	0.179268	0.26324	Fungi	Ascomycota	Eurotiomycetes	Eurotiales	Aspergillaceae	Penicillium	Penicillium_neocrassum	p-adj
ASV_12403	530.068	2.21351	2.28882	0.967095	0.333497	0.415012	Fungi	Ascomycota	Leotiomycetes	Helotiales	Rutstroemiaceae	Rutstroemia	Rutstroemia_maritima	p-adj
ASV_12404	39.5479	-5.35516	2.44632	-2.18906	0.0285922	0.0822393	Fungi	Ascomycota	Dothideomycetes	Pleosporales	Coniothyriaceae	Coniothyrium	Coniothyrium_palmicola	p-adj
ASV_12405	1492.82	4.77154	1.89884	2.51287	0.0119754	0.0427255	Fungi	Ascomycota	Sordariomycetes	NA	NA	NA	NA	p-adj
ASV_12406	732.393	-3.93106	2.14152	-1.83564	0.066411	0.14144	Fungi	Ascomycota	Eurotiomycetes	Chaetothyriales	NA	NA	NA	p-adj
ASV_12408	131.911	1.7361	2.11482	0.82092	0.411692	0.481755	Fungi	Ascomycota	Dothideomycetes	Pleosporales	Sporormiaceae	NA	NA	p-adj
ASV_12409	552.465	-3.72984	2.79493	-1.3345	0.182039	0.266189	Fungi	Ascomycota	Sordariomycetes	Hypocreales	unidentified	unidentified	unidentified	p-adj
ASV_12410	1320.62	4.49249	2.64887	1.696	0.0898857	0.159125	Fungi	Ascomycota	Sordariomycetes	NA	NA	NA	NA	p-adj
ASV_12411	77.9019	-3.20529	2.27774	-1.40723	0.159361	0.243055	Fungi	Ascomycota	Eurotiomycetes	Chaetothyriales	Trichomeriaceae	Knufia	Knufia_tsunedae	p-adj
ASV_12412	426.936	3.17265	2.16912	1.46264	0.143565	0.227842	Fungi	Ascomycota	Orbiliomycetes	GS33	unidentified	unidentified	unidentified	p-adj
ASV_12414	1270.55	-5.063	2.3962	-2.11293	0.034607	0.0955976	Fungi	Ascomycota	Dothideomycetes	Capnodiales	unidentified	unidentified	unidentified	p-adj
ASV_12415	654.58	-3.9192	2.18856	-1.79076	0.0733312	0.144108	Fungi	Ascomycota	Sordariomycetes	Diaporthales	Diaporthaceae	Diaporthe	Diaporthe_columnaris	p-adj
ASV_12417	595.324	-3.27582	2.27209	-1.44176	0.14937	0.232815	Fungi	Ascomycota	Leotiomycetes	Thelebolales	Pseudeurotiaceae	Pseudogymnoascus	Pseudogymnoascus_destructans	p-adj
ASV_12418	565.505	-5.27638	3.22924	-1.63394	0.102272	0.176136	Fungi	Mortierellomycota	Mortierellomycetes	Mortierellales	Mortierellaceae	Mortierella	NA	p-adj
ASV_12419	399.687	-3.82201	2.74305	-1.39334	0.163516	0.247711	Fungi	Mortierellomycota	Mortierellomycetes	Mortierellales	Mortierellaceae	Mortierella	Mortierella_gamsii	p-adj
ASV_12420	130.489	-3.64211	2.6141	-1.39326	0.163543	0.247711	Fungi	Ascomycota	Eurotiomycetes	Chaetothyriales	Herpotrichiellaceae	Cladophialophora	NA	p-adj
ASV_12421	908.31	-4.75635	3.2274	-1.47374	0.140551	0.22485	Fungi	Basidiomycota	Agaricomycetes	Agaricales	Agaricaceae	Leucoagaricus	NA	p-adj
ASV_13674	16.6828	-21.1161	3.38588	-6.23652	4.47399e-10	2.7616e-09	Fungi	Basidiomycota	Agaricomycetes	Polyporales	Ganodermataceae	Ganoderma	Ganoderma_gibbosum	Basidiomycota
ASV_12423	317.989	-2.45185	3.22702	-0.759788	0.447381	0.512888	Fungi	Ascomycota	Eurotiomycetes	Chaetothyriales	Herpotrichiellaceae	Exophiala	Exophiala_equina	p-adj
ASV_12425	213.748	-5.20371	2.31215	-2.25059	0.0244113	0.0729202	Fungi	Mortierellomycota	Mortierellomycetes	Mortierellales	Mortierellaceae	Mortierella	NA	p-adj
ASV_12426	404.532	-3.55727	2.09246	-1.70004	0.0891227	0.158704	Fungi	Ascomycota	Sordariomycetes	NA	NA	NA	NA	p-adj
ASV_14403	16.5484	-21.1072	3.3859	-6.23384	4.55137e-10	2.79699e-09	Fungi	Ascomycota	Sordariomycetes	Sordariales	Chaetomiaceae	Chaetomium	NA	Ascomycota
ASV_12429	78.3617	-3.79188	2.57727	-1.47128	0.141216	0.225397	Fungi	Ascomycota	Leotiomycetes	Helotiales	Rutstroemiaceae	Rutstroemia	Rutstroemia_maritima	p-adj
ASV_12430	358.884	-3.23282	2.06398	-1.56631	0.117277	0.195537	Fungi	Ascomycota	Sordariomycetes	Hypocreales	Hypocreales_fam_Incertae_sedis	Acremonium	Acremonium_stromaticum	p-adj
ASV_12432	81.281	1.65946	3.05523	0.543154	0.587024	0.635298	Fungi	Ascomycota	Leotiomycetes	NA	NA	NA	NA	p-adj
ASV_12433	91.8902	-0.846606	2.15385	-0.393067	0.69427	0.732607	Fungi	Ascomycota	Sordariomycetes	Hypocreales	Cordycipitaceae	Beauveria	NA	p-adj
ASV_12434	176.624	3.3129	2.46516	1.34389	0.178984	0.263201	Fungi	Ascomycota	Dothideomycetes	Mytilinidales	Gloniaceae	unidentified	unidentified	p-adj
ASV_12435	336.399	1.50348	1.72342	0.872382	0.383	0.457436	Fungi	Ascomycota	Dothideomycetes	Pleosporales	Sporormiaceae	Sporormiella	Sporormiella_intermedia	p-adj
ASV_14111	15.7128	-21.0367	3.38604	-6.21278	5.20548e-10	3.11063e-09	Fungi	Chytridiomycota	Rhizophydiomycetes	Rhizophydiales	unidentified	unidentified	unidentified	Chytridiomycota
ASV_12437	39.442	-8.58684	2.97611	-2.88525	0.00391097	0.0160938	Fungi	Ascomycota	Sordariomycetes	Coniochaetales	Coniochaetaceae	Coniochaeta	Coniochaeta_cipronana	p-adj
ASV_12438	194.017	-3.91259	2.19808	-1.78	0.075076	0.145076	Fungi	Ascomycota	Sordariomycetes	Sordariales	Lasiosphaeriaceae	Cladorrhinum	NA	p-adj
ASV_12440	34.8274	-2.76196	2.90109	-0.952045	0.341074	0.421434	Fungi	Ascomycota	Dothideomycetes	Dothideales	Aureobasidiaceae	Kabatiella	unidentified	p-adj
ASV_12441	320.772	-2.8758	2.12744	-1.35177	0.176449	0.260879	Fungi	Ascomycota	Pezizomycetes	Pezizales	Pyronemataceae	Tricharina	unidentified	p-adj
ASV_12442	29.1884	-2.27995	2.91492	-0.782165	0.434117	0.501735	Fungi	Ascomycota	Leotiomycetes	Helotiales	NA	NA	NA	p-adj
ASV_12443	680.754	-4.17223	2.26691	-1.84049	0.0656964	0.14087	Fungi	Ascomycota	Dothideomycetes	Capnodiales	unidentified	unidentified	unidentified	p-adj
ASV_12444	181.556	-2.51052	1.72533	-1.45509	0.145644	0.229574	Fungi	Ascomycota	Dothideomycetes	Pleosporales	NA	NA	NA	p-adj
ASV_12445	805.49	5.4651	2.41642	2.26165	0.0237193	0.0713111	Fungi	Ascomycota	Dothideomycetes	Pleosporales	Pleosporaceae	Alternaria	Alternaria_chlamydosporigena	p-adj
ASV_12446	16.8302	-4.4013	3.11249	-1.41408	0.157339	0.241461	Fungi	Ascomycota	Leotiomycetes	Helotiales	Hyaloscyphaceae	Hyaloscypha	NA	p-adj
ASV_12447	289.966	2.48286	1.71351	1.44899	0.147341	0.231205	Fungi	Ascomycota	Eurotiomycetes	Chaetothyriales	unidentified	unidentified	unidentified	p-adj
ASV_12448	216.776	-1.57139	1.80555	-0.870311	0.38413	0.458001	Fungi	Ascomycota	Dothideomycetes	Capnodiales	Mycosphaerellaceae	Mycosphaerella	Mycosphaerella_tassiana	p-adj
ASV_12449	267.057	-2.44208	2.26164	-1.07978	0.28024	0.362279	Fungi	Mortierellomycota	Mortierellomycetes	Mortierellales	Mortierellaceae	Mortierella	Mortierella_alpina	p-adj
ASV_12450	28.4729	-8.1169	2.95034	-2.75118	0.00593815	0.0234003	Fungi	Ascomycota	Eurotiomycetes	Chaetothyriales	Herpotrichiellaceae	Cladophialophora	unidentified	p-adj
ASV_14907	15.5189	-21.0164	3.38607	-6.20673	5.40975e-10	3.19771e-09	Fungi	Ascomycota	Sordariomycetes	Hypocreales	NA	NA	NA	Ascomycota
ASV_12452	23.2716	-7.82476	2.62807	-2.97738	0.00290721	0.0121062	Fungi	Ascomycota	Eurotiomycetes	Chaetothyriales	unidentified	unidentified	unidentified	p-adj
ASV_12453	22.7159	-7.78934	2.62231	-2.97042	0.00297396	0.0123106	Fungi	Chytridiomycota	Rhizophlyctidomycetes	Rhizophlyctidales	Sonoraphlyctidaceae	Sonoraphlyctis	unidentified	p-adj
ASV_12454	989.197	4.42655	3.22697	1.37174	0.170146	0.254397	Fungi	Ascomycota	Dothideomycetes	Pleosporales	Didymellaceae	Nothophoma	Nothophoma_variabilis	p-adj
ASV_12455	676.755	4.90617	1.79621	2.73139	0.00630672	0.0245751	Fungi	Ascomycota	Dothideomycetes	Pleosporales	Phaeosphaeriaceae	NA	NA	p-adj
ASV_12456	349.9	2.24799	1.86293	1.2067	0.227549	0.312433	Fungi	Ascomycota	Dothideomycetes	Dothideales	NA	NA	NA	p-adj
ASV_12458	200.208	-2.31902	2.06734	-1.12174	0.261971	0.34607	Fungi	Ascomycota	Sordariomycetes	Hypocreales	Hypocreaceae	Trichoderma	NA	p-adj
ASV_12459	17.5772	-7.42107	3.33098	-2.22789	0.0258877	0.0765995	Fungi	Ascomycota	NA	NA	NA	NA	NA	p-adj
ASV_12460	229.657	-3.21742	2.78811	-1.15398	0.248509	0.333114	Fungi	Ascomycota	Dothideomycetes	Capnodiales	unidentified	unidentified	unidentified	p-adj
ASV_12461	259.096	2.24288	2.1336	1.05122	0.293159	0.37416	Fungi	Ascomycota	Eurotiomycetes	Chaetothyriales	Trichomeriaceae	Knufia	NA	p-adj
ASV_12463	243.224	1.94555	1.79446	1.0842	0.278276	0.3608	Fungi	Ascomycota	Eurotiomycetes	Chaetothyriales	unidentified	unidentified	unidentified	p-adj
ASV_12464	518.648	-5.10156	2.72295	-1.87355	0.0609931	0.135486	Fungi	Ascomycota	Pezizomycetes	Pezizales	Pezizaceae	unidentified	unidentified	p-adj
ASV_12465	114.454	-0.409032	2.14229	-0.190932	0.848579	0.869139	Fungi	Ascomycota	Dothideomycetes	Capnodiales	NA	NA	NA	p-adj
ASV_12466	547.44	4.54651	2.14693	2.11768	0.0342022	0.095044	Fungi	Ascomycota	Sordariomycetes	Magnaporthales	Magnaporthaceae	Arxiella	unidentified	p-adj
ASV_12467	241.293	2.27877	2.17753	1.04649	0.295334	0.376591	Fungi	Mortierellomycota	Mortierellomycetes	Mortierellales	Mortierellaceae	Mortierella	Mortierella_lignicola	p-adj
ASV_12468	742.471	7.00236	2.63372	2.65873	0.00784361	0.0299776	Fungi	Ascomycota	Sordariomycetes	Hypocreales	Nectriaceae	NA	NA	p-adj
ASV_12469	240.574	2.10755	2.25376	0.935129	0.349722	0.427949	Fungi	Mortierellomycota	Mortierellomycetes	Mortierellales	Mortierellaceae	Mortierella	NA	p-adj
ASV_12470	486.592	3.33675	1.84136	1.81211	0.0699688	0.143673	Fungi	Ascomycota	Eurotiomycetes	Chaetothyriales	NA	NA	NA	p-adj
ASV_12471	513.145	3.94104	2.62635	1.50058	0.133465	0.216996	Fungi	Ascomycota	Sordariomycetes	NA	NA	NA	NA	p-adj
ASV_12474	30.9016	-0.068124	2.64369	-0.0257685	0.979442	0.983106	Fungi	Basidiomycota	Agaricomycetes	Atheliales	unidentified	unidentified	unidentified	p-adj
ASV_12475	97.9328	1.64818	2.44684	0.673594	0.500569	0.558635	Fungi	Ascomycota	NA	NA	NA	NA	NA	p-adj
ASV_12476	403.475	3.61969	2.57678	1.40473	0.160101	0.243822	Fungi	Ascomycota	Sordariomycetes	Sordariales	Chaetomiaceae	Arxotrichum	Arxotrichum_succineum	p-adj
ASV_12477	152.974	-3.17008	2.33129	-1.3598	0.173894	0.258616	Fungi	Basidiomycota	Tremellomycetes	Filobasidiales	Piskurozymaceae	Solicoccozyma	Solicoccozyma_aeria	p-adj
ASV_12478	106.992	-1.67244	2.07658	-0.805382	0.420599	0.490172	Fungi	Ascomycota	Sordariomycetes	Sordariales	Chaetomiaceae	Trichocladium	Trichocladium_opacum	p-adj
ASV_12479	184.554	-2.28939	1.84168	-1.2431	0.213833	0.301006	Fungi	Ascomycota	Eurotiomycetes	Eurotiales	Aspergillaceae	Aspergillus	Aspergillus_subsessilis	p-adj
ASV_12810	15.3813	-21.0095	3.38609	-6.20463	5.48246e-10	3.22702e-09	Fungi	Ascomycota	Eurotiomycetes	Chaetothyriales	unidentified	unidentified	unidentified	Ascomycota
ASV_12481	93.953	-5.91701	2.47409	-2.39159	0.0167755	0.0549561	Fungi	Ascomycota	Sordariomycetes	NA	NA	NA	NA	p-adj
ASV_12482	127.547	-1.10743	2.17508	-0.509142	0.610653	0.656287	Fungi	Mortierellomycota	Mortierellomycetes	Mortierellales	Mortierellaceae	Mortierella	Mortierella_minutissima	p-adj
ASV_12483	407.101	3.45264	2.0031	1.72365	0.0847716	0.15358	Fungi	Ascomycota	Dothideomycetes	Pleosporales	Phaeosphaeriaceae	Neosetophoma	NA	p-adj
ASV_12484	248.445	-3.28855	2.42734	-1.35479	0.175484	0.259908	Fungi	Ascomycota	Sordariomycetes	Hypocreales	Nectriaceae	Thelonectria	Thelonectria_acrotyla	p-adj
ASV_12485	117.777	2.39389	1.84042	1.30073	0.193351	0.278641	Fungi	Ascomycota	Eurotiomycetes	Chaetothyriales	unidentified	unidentified	unidentified	p-adj
ASV_12486	160.252	-2.21202	3.22788	-0.685287	0.493163	0.554361	Fungi	Ascomycota	Dothideomycetes	Pleosporales	Didymellaceae	NA	NA	p-adj
ASV_12488	173.514	-2.91507	1.77163	-1.64542	0.0998839	0.172876	Fungi	Ascomycota	Leotiomycetes	Helotiales	Helotiaceae	Tetracladium	NA	p-adj
ASV_12489	181.598	-2.65489	2.07987	-1.27647	0.201789	0.288418	Fungi	Ascomycota	Eurotiomycetes	Chaetothyriales	Herpotrichiellaceae	Cladophialophora	unidentified	p-adj
ASV_12490	204.389	-1.4606	1.76819	-0.826038	0.408782	0.479203	Fungi	Ascomycota	Dothideomycetes	Capnodiales	Cladosporiaceae	Cladosporium	unidentified	p-adj
ASV_12491	23.0556	-1.02206	3.23482	-0.315955	0.752036	0.779414	Fungi	Ascomycota	Leotiomycetes	Helotiales	Hyaloscyphaceae	unidentified	unidentified	p-adj
ASV_12492	18.5566	-1.65495	2.58215	-0.640919	0.521575	0.579297	Fungi	Ascomycota	NA	NA	NA	NA	NA	p-adj
ASV_14118	14.9148	-20.9665	3.38617	-6.1918	5.94801e-10	3.47175e-09	Fungi	Basidiomycota	NA	NA	NA	NA	NA	Basidiomycota
ASV_12496	551.124	-4.07366	2.64204	-1.54186	0.123107	0.203244	Fungi	Ascomycota	Dothideomycetes	Capnodiales	unidentified	unidentified	unidentified	p-adj
ASV_12498	162.364	-3.05432	1.78202	-1.71396	0.0865358	0.155226	Fungi	Ascomycota	Sordariomycetes	Hypocreales	Nectriaceae	Fusicolla	Fusicolla_septimanifiniscientiae	p-adj
ASV_12499	288.622	3.12282	2.20142	1.41855	0.156031	0.240511	Fungi	Ascomycota	Leotiomycetes	Helotiales	Helotiaceae	NA	NA	p-adj
ASV_12500	16.5441	-7.33396	3.32651	-2.2047	0.027475	0.0796193	Fungi	Ascomycota	Dothideomycetes	Dothideales	Dothioraceae	Dothiora	NA	p-adj
ASV_12501	228.826	2.67767	2.22237	1.20487	0.228254	0.312874	Fungi	Ascomycota	Sordariomycetes	Xylariales	Bartaliniaceae	Bartalinia	Bartalinia_robillardoides	p-adj
ASV_12502	493.555	3.54639	2.30088	1.54132	0.123239	0.203244	Fungi	Ascomycota	Dothideomycetes	Capnodiales	Cladosporiaceae	NA	NA	p-adj
ASV_12503	456.582	4.42814	2.1608	2.04931	0.0404319	0.107844	Fungi	Ascomycota	Dothideomycetes	Pleosporales	NA	NA	NA	p-adj
ASV_14540	14.7556	-20.9475	3.38621	-6.18614	6.16564e-10	3.56891e-09	Fungi	Basidiomycota	NA	NA	NA	NA	NA	Basidiomycota
ASV_12505	127.101	-0.214556	3.22735	-0.0664806	0.946995	0.956595	Fungi	Ascomycota	Dothideomycetes	Pleosporales	Didymellaceae	Neomicrosphaeropsis	Neomicrosphaeropsis_elaeagni	p-adj
ASV_12506	116.802	0.853374	1.78222	0.478826	0.632062	0.674619	Fungi	Basidiomycota	Tremellomycetes	Filobasidiales	Filobasidiaceae	Naganishia	NA	p-adj
ASV_12507	559.431	-5.81583	2.93768	-1.97973	0.0477333	0.12063	Fungi	Basidiomycota	Agaricomycetes	Geastrales	Geastraceae	Geastrum	unidentified	p-adj
ASV_12508	529.177	3.92221	2.61929	1.49743	0.13428	0.217815	Fungi	Ascomycota	Leotiomycetes	Helotiales	Helotiaceae	Crocicreas	unidentified	p-adj
ASV_12509	15.9524	-7.28169	2.95308	-2.46579	0.0136711	0.0472059	Fungi	Ascomycota	Leotiomycetes	Helotiales	Leotiaceae	Pezoloma	Pezoloma_ericae	p-adj
ASV_12510	151.592	-2.45013	1.9839	-1.23501	0.216827	0.303367	Fungi	Ascomycota	Dothideomycetes	Capnodiales	Capnodiaceae	Antennariella	Antennariella_placitae	p-adj
ASV_12511	132.535	2.25513	2.40416	0.938013	0.348238	0.427257	Fungi	Ascomycota	Dothideomycetes	Pleosporales	Phaeosphaeriaceae	Paraphoma	Paraphoma_rhaphiolepidis	p-adj
ASV_12512	158.913	-2.95809	2.22895	-1.32713	0.184467	0.268054	Fungi	Ascomycota	Eurotiomycetes	Eurotiales	Aspergillaceae	Penicillium	Penicillium_arenicola	p-adj
ASV_12513	67.4122	-0.61978	2.73772	-0.226385	0.820902	0.843268	Fungi	Ascomycota	Pezizomycetes	Pezizales	Pyronemataceae	Tricharina	unidentified	p-adj
ASV_14215	23.0843	-20.9435	3.38519	-6.18682	6.13889e-10	3.56823e-09	Fungi	Ascomycota	Sordariomycetes	Sordariales	NA	NA	NA	Ascomycota
ASV_12515	237.779	-6.06558	3.23926	-1.87252	0.0611345	0.135486	Fungi	Ascomycota	Sordariomycetes	Hypocreales	Nectriaceae	Ilyonectria	Ilyonectria_macrodidyma	p-adj
ASV_12516	346.649	-3.99616	2.25692	-1.77062	0.0766231	0.146216	Fungi	Ascomycota	Pezizomycetes	Pezizales	Ascobolaceae	Ascobolus	NA	p-adj
ASV_12517	155.664	1.22248	1.80386	0.677699	0.497963	0.55714	Fungi	Ascomycota	Leotiomycetes	Helotiales	unidentified	unidentified	unidentified	p-adj
ASV_12518	221.658	2.16638	2.10343	1.02993	0.303045	0.383618	Fungi	Ascomycota	Sordariomycetes	Sordariales	Lasiosphaeriaceae	NA	NA	p-adj
ASV_12519	355.142	3.54531	1.77842	1.99351	0.0462057	0.118131	Fungi	Ascomycota	Eurotiomycetes	Chaetothyriales	Herpotrichiellaceae	Cladophialophora	unidentified	p-adj
ASV_12520	17.189	-7.38944	3.33744	-2.2141	0.0268217	0.0782766	Fungi	Basidiomycota	Agaricomycetes	Agaricales	Bolbitiaceae	Conocybe	NA	p-adj
ASV_12524	21.4219	-1.46127	2.57642	-0.567171	0.570598	0.620892	Fungi	Ascomycota	Dothideomycetes	Pleosporales	Pleosporaceae	Pyrenophora	Pyrenophora_chaetomioides	p-adj
ASV_12525	281.275	3.48549	2.1312	1.63546	0.101953	0.175802	Fungi	Ascomycota	Dothideomycetes	Pleosporales	Phaeosphaeriaceae	unidentified	unidentified	p-adj
ASV_12526	38.591	-4.41511	2.52052	-1.75167	0.079831	0.14897	Fungi	Ascomycota	Dothideomycetes	Pleosporales	Pleosporaceae	Tamaricicola	unidentified	p-adj
ASV_12528	309.492	-3.61786	2.13971	-1.69082	0.0908713	0.16026	Fungi	Ascomycota	Dothideomycetes	Capnodiales	unidentified	unidentified	unidentified	p-adj
ASV_12514	14.5489	-20.9265	3.38625	-6.17985	6.41626e-10	3.66831e-09	Fungi	Ascomycota	Leotiomycetes	Helotiales	Hyaloscyphaceae	unidentified	unidentified	Ascomycota
ASV_12531	325.899	2.81471	1.73194	1.62518	0.104124	0.178444	Fungi	Ascomycota	Sordariomycetes	Hypocreales	Nectriaceae	Fusarium	NA	p-adj
ASV_12532	280.16	4.66275	2.41082	1.93409	0.0531015	0.126627	Fungi	Ascomycota	Sordariomycetes	Sordariales	Chaetomiaceae	Arxotrichum	NA	p-adj
ASV_12535	16.9886	3.96553	2.75192	1.44101	0.149583	0.232815	Fungi	Basidiomycota	Agaricomycetes	Agaricales	Lycoperdaceae	Holocotylon	unidentified	p-adj
ASV_12536	212.509	-7.17078	2.90724	-2.46652	0.0136432	0.0472059	Fungi	unidentified	unidentified	unidentified	unidentified	unidentified	unidentified	p-adj
ASV_12537	224.624	-3.8284	2.02489	-1.89067	0.0586682	0.133424	Fungi	Ascomycota	Dothideomycetes	Capnodiales	unidentified	unidentified	unidentified	p-adj
ASV_12539	382.442	3.92423	2.0357	1.9277	0.0538919	0.127685	Fungi	Ascomycota	Eurotiomycetes	Chaetothyriales	unidentified	unidentified	unidentified	p-adj
ASV_12540	18.5697	-7.49801	3.01217	-2.48924	0.0128016	0.04487	Fungi	Chytridiomycota	Rhizophlyctidomycetes	Rhizophlyctidales	Sonoraphlyctidaceae	Sonoraphlyctis	Sonoraphlyctis_ranzonii	p-adj
ASV_14985	14.5489	-20.9265	3.38625	-6.17985	6.41626e-10	3.66831e-09	Fungi	Ascomycota	Leotiomycetes	Helotiales	NA	NA	NA	Ascomycota
ASV_12542	298.347	-4.31771	2.251	-1.91813	0.0550945	0.129388	Fungi	Ascomycota	Eurotiomycetes	Eurotiales	Aspergillaceae	Aspergillus	Aspergillus_arxii	p-adj
ASV_12543	153.591	1.53627	2.07295	0.741103	0.458631	0.522273	Fungi	Ascomycota	Dothideomycetes	Pleosporales	Sporormiaceae	NA	NA	p-adj
ASV_12544	93.6963	-3.17584	3.0059	-1.05654	0.290723	0.37139	Fungi	Chytridiomycota	Spizellomycetes	Spizellomycetales	unidentified	unidentified	unidentified	p-adj
ASV_12545	105.757	-3.3463	2.423	-1.38106	0.167261	0.251433	Fungi	Ascomycota	Leotiomycetes	Helotiales	unidentified	unidentified	unidentified	p-adj
ASV_747	14.2082	-20.916	3.38598	-6.17725	6.52296e-10	1.22894e-08	Bacteria	Proteobacteria	Alphaproteobacteria	Rhizobiales	Hyphomicrobiaceae	Rhodoplanes	NA	Proteobacteria
ASV_12547	83.6005	2.45978	2.70077	0.910772	0.362415	0.440706	Fungi	Ascomycota	Eurotiomycetes	Chaetothyriales	unidentified	unidentified	unidentified	p-adj
ASV_12548	353.134	3.6686	2.19179	1.67379	0.0941711	0.165244	Fungi	Ascomycota	Eurotiomycetes	Chaetothyriales	unidentified	unidentified	unidentified	p-adj
ASV_12549	309.709	-4.30108	2.27053	-1.8943	0.0581849	0.132844	Fungi	Ascomycota	Eurotiomycetes	Eurotiales	Aspergillaceae	Penicillium	NA	p-adj
ASV_12550	152.048	-4.22029	2.03155	-2.07737	0.0377672	0.101513	Fungi	Ascomycota	Sordariomycetes	Hypocreales	Nectriaceae	Paracremonium	Paracremonium_inflatum	p-adj
ASV_12551	22.0251	2.15677	2.25234	0.957568	0.338281	0.419464	Fungi	Basidiomycota	Agaricomycetes	Atheliales	Atheliaceae	Athelia	unidentified	p-adj
ASV_12552	195.02	-3.197	1.72673	-1.85147	0.0641021	0.139343	Fungi	Ascomycota	Dothideomycetes	Capnodiales	unidentified	unidentified	unidentified	p-adj
ASV_12553	16.6161	-7.34054	2.94329	-2.49399	0.0126316	0.0443856	Fungi	Ascomycota	Dothideomycetes	Venturiales	Sympoventuriaceae	unidentified	unidentified	p-adj
ASV_12554	15.0887	-7.20116	2.92955	-2.45811	0.0139669	0.0479898	Fungi	Ascomycota	Dothideomycetes	Capnodiales	Teratosphaeriaceae	Meristemomyces	Meristemomyces_arctostaphylos	p-adj
ASV_12555	35.1973	-2.60212	2.01909	-1.28876	0.197483	0.283661	Fungi	Ascomycota	Sordariomycetes	Hypocreales	Nectriaceae	Thelonectria	Thelonectria_westlandica	p-adj
ASV_12556	20.2888	1.90634	3.23905	0.588549	0.556164	0.608509	Fungi	Basidiomycota	NA	NA	NA	NA	NA	p-adj
ASV_12557	161.104	2.62294	2.114	1.24075	0.214698	0.301615	Fungi	Ascomycota	Eurotiomycetes	Chaetothyriales	unidentified	unidentified	unidentified	p-adj
ASV_12558	198.999	0.97208	1.85707	0.523447	0.600663	0.648047	Fungi	Ascomycota	Dothideomycetes	Pleosporales	Didymellaceae	NA	NA	p-adj
ASV_12559	142.437	-2.86253	2.70024	-1.0601	0.289098	0.370175	Fungi	Ascomycota	Leotiomycetes	Helotiales	Helotiaceae	Tetracladium	Tetracladium_setigerum	p-adj
ASV_12560	428.977	5.77421	2.34299	2.46447	0.0137217	0.0472638	Fungi	Ascomycota	Dothideomycetes	Pleosporales	Pleosporaceae	Alternaria	Alternaria_hyacinthi	p-adj
ASV_12561	50.9216	-0.986136	2.63999	-0.373537	0.708748	0.743946	Fungi	Mortierellomycota	Mortierellomycetes	Mortierellales	Mortierellaceae	Mortierella	NA	p-adj
ASV_12563	28.9265	0.0219085	2.31628	0.00945847	0.992453	0.993524	Fungi	Ascomycota	NA	NA	NA	NA	NA	p-adj
ASV_12564	267.758	4.48037	2.5013	1.79122	0.0732579	0.144108	Fungi	Ascomycota	Dothideomycetes	Pleosporales	Didymellaceae	Boeremia	Boeremia_exigua	p-adj
ASV_12565	138.718	-3.87259	2.0639	-1.87635	0.0606075	0.135442	Fungi	Ascomycota	Dothideomycetes	Botryosphaeriales	unidentified	unidentified	unidentified	p-adj
ASV_12566	63.3035	-2.99901	3.23325	-0.927552	0.35364	0.432364	Fungi	Basidiomycota	Agaricomycetes	Agaricales	Agaricaceae	Melanophyllum	Melanophyllum_haematospermum	p-adj
ASV_12567	124.571	-3.46039	2.2671	-1.52635	0.126923	0.208295	Fungi	Ascomycota	Sordariomycetes	Hypocreales	Clavicipitaceae	Metapochonia	NA	p-adj
ASV_12568	198.338	-4.00233	2.29894	-1.74094	0.0816935	0.150346	Fungi	Ascomycota	Sordariomycetes	Hypocreales	Hypocreales_fam_Incertae_sedis	Acremonium	Acremonium_camptosporum	p-adj
ASV_12569	102.023	-3.60838	2.99927	-1.20308	0.228944	0.313422	Fungi	Ascomycota	Sordariomycetes	Hypocreales	NA	NA	NA	p-adj
ASV_12570	402.748	8.21788	3.25838	2.52208	0.0116664	0.0421622	Fungi	Basidiomycota	Agaricomycetes	Hymenochaetales	Hymenochaetales_fam_Incertae_sedis	Contumyces	Contumyces_rosellus	p-adj
ASV_12571	66.1719	2.03469	2.33139	0.872738	0.382806	0.457436	Fungi	Ascomycota	Dothideomycetes	Capnodiales	Mycosphaerellaceae	Mycosphaerella	Mycosphaerella_tassiana	p-adj
ASV_12572	288.994	-3.81325	2.36541	-1.61209	0.106942	0.182377	Fungi	Ascomycota	Dothideomycetes	Capnodiales	unidentified	unidentified	unidentified	p-adj
ASV_12573	124.14	-0.140606	1.73103	-0.0812265	0.935262	0.946113	Fungi	Mortierellomycota	Mortierellomycetes	Mortierellales	Mortierellaceae	Mortierella	NA	p-adj
ASV_12575	155.941	-5.01729	3.23607	-1.55043	0.121039	0.200534	Fungi	Ascomycota	Dothideomycetes	Pleosporales	Didymellaceae	NA	NA	p-adj
ASV_1296	14.2082	-20.916	3.38598	-6.17725	6.52296e-10	1.22894e-08	Bacteria	Verrucomicrobia	[Spartobacteria]	[Chthoniobacterales]	[Chthoniobacteraceae]	DA101	NA	Verrucomicrobia
ASV_12579	143.646	-3.42585	1.83149	-1.87052	0.0614111	0.135508	Fungi	Ascomycota	Dothideomycetes	NA	NA	NA	NA	p-adj
ASV_12580	85.5583	-1.98019	2.09808	-0.943809	0.345267	0.424359	Fungi	Ascomycota	Dothideomycetes	Pleosporales	NA	NA	NA	p-adj
ASV_14589	14.204	-20.8962	3.38632	-6.17078	6.79551e-10	3.85355e-09	Fungi	Ascomycota	Sordariomycetes	Glomerellales	Plectosphaerellaceae	Verticillium	Verticillium_klebahnii	Ascomycota
ASV_12582	102.717	-3.297	2.07451	-1.58929	0.111995	0.18836	Fungi	Ascomycota	Eurotiomycetes	Eurotiales	Aspergillaceae	Penicillium	NA	p-adj
ASV_12583	64.9501	-0.375102	2.1355	-0.17565	0.860569	0.879482	Fungi	Basidiomycota	Geminibasidiomycetes	Geminibasidiales	Geminibasidiaceae	Basidioascus	Basidioascus_persicus	p-adj
ASV_12585	142.463	-3.71676	2.05884	-1.80527	0.0710326	0.143673	Fungi	Ascomycota	Sordariomycetes	Hypocreales	Nectriaceae	Volutella	Volutella_ciliata	p-adj
ASV_12587	165.519	-2.73451	2.21293	-1.2357	0.216572	0.303367	Fungi	Ascomycota	NA	NA	NA	NA	NA	p-adj
ASV_12589	118.791	2.61338	2.39296	1.09211	0.274784	0.358246	Fungi	Ascomycota	Dothideomycetes	Pleosporales	Pleosporaceae	Pyrenophora	NA	p-adj
ASV_12590	48.0509	-3.35214	3.23766	-1.03536	0.300502	0.381438	Fungi	Ascomycota	Dothideomycetes	Capnodiales	Capnodiaceae	Antennariella	Antennariella_placitae	p-adj
ASV_13645	14.0385	-20.8775	3.38635	-6.16518	7.04022e-10	3.96012e-09	Fungi	Ascomycota	Leotiomycetes	Helotiales	Helotiaceae	Crocicreas	unidentified	Ascomycota
ASV_12592	151.81	-2.66273	2.03275	-1.30992	0.190224	0.275273	Fungi	Ascomycota	Dothideomycetes	Capnodiales	unidentified	unidentified	unidentified	p-adj
ASV_12594	28.4556	1.59221	2.59922	0.612571	0.54016	0.595671	Fungi	Ascomycota	Dothideomycetes	Capnodiales	NA	NA	NA	p-adj
ASV_12595	187.245	-3.45005	2.04999	-1.68296	0.092382	0.162513	Fungi	Ascomycota	Dothideomycetes	Capnodiales	unidentified	unidentified	unidentified	p-adj
ASV_12597	48.7425	-0.0772613	3.22962	-0.0239227	0.980914	0.983735	Fungi	Mortierellomycota	Mortierellomycetes	Mortierellales	Mortierellaceae	Mortierella	NA	p-adj
ASV_14457	14.0385	-20.8775	3.38635	-6.16518	7.04022e-10	3.96012e-09	Fungi	Basidiomycota	NA	NA	NA	NA	NA	Basidiomycota
ASV_12599	179.282	3.44491	2.34656	1.46806	0.142087	0.226268	Fungi	Ascomycota	Dothideomycetes	Pleosporales	Phaeosphaeriaceae	Phaeosphaeria	Phaeosphaeria_caricicola	p-adj
ASV_12600	11.489	-6.80814	3.31762	-2.05212	0.0401585	0.10732	Fungi	Ascomycota	Dothideomycetes	Pleosporales	Coniothyriaceae	Coniothyrium	Coniothyrium_palmicola	p-adj
ASV_12601	134.834	-2.08614	1.76032	-1.18509	0.235981	0.318479	Fungi	Ascomycota	Sordariomycetes	Glomerellales	Plectosphaerellaceae	Gibellulopsis	Gibellulopsis_chrysanthemi	p-adj
ASV_12603	79.7349	-3.24075	2.31051	-1.40261	0.160733	0.244518	Fungi	Ascomycota	Leotiomycetes	Helotiales	Helotiaceae	Tetracladium	Tetracladium_setigerum	p-adj
ASV_14029	34.7234	-20.8609	3.38458	-6.16352	7.11435e-10	3.96981e-09	Fungi	Ascomycota	Eurotiomycetes	Chaetothyriales	NA	NA	NA	Ascomycota
ASV_12605	295.559	4.48395	3.16634	1.41613	0.156738	0.241068	Fungi	Basidiomycota	NA	NA	NA	NA	NA	p-adj
ASV_12606	67.7343	-2.82259	2.35623	-1.19793	0.230946	0.314926	Fungi	Ascomycota	Leotiomycetes	NA	NA	NA	NA	p-adj
ASV_12607	214.626	-3.76242	2.55257	-1.47397	0.140489	0.22485	Fungi	Ascomycota	NA	NA	NA	NA	NA	p-adj
ASV_12608	16.481	-3.0887	2.79224	-1.10617	0.268652	0.351566	Fungi	Mucoromycota	Umbelopsidomycetes	Umbelopsidales	Umbelopsidaceae	Umbelopsis	Umbelopsis_changbaiensis	p-adj
ASV_12609	20.0401	-2.36892	2.56961	-0.921898	0.356582	0.435198	Fungi	Ascomycota	Eurotiomycetes	Chaetothyriales	Herpotrichiellaceae	Cladophialophora	unidentified	p-adj
ASV_12610	14.241	-7.11767	2.9289	-2.43015	0.0150925	0.0513512	Fungi	Ascomycota	Eurotiomycetes	Chaetothyriales	Herpotrichiellaceae	Cladophialophora	NA	p-adj
ASV_12612	106.241	-3.06851	2.02518	-1.51518	0.129726	0.211653	Fungi	Ascomycota	Eurotiomycetes	Chaetothyriales	Herpotrichiellaceae	NA	NA	p-adj
ASV_12614	144.443	3.76927	2.36448	1.59412	0.110909	0.18731	Fungi	Basidiomycota	Tremellomycetes	Filobasidiales	Filobasidiaceae	Naganishia	NA	p-adj
ASV_12615	92.8945	1.96453	2.16022	0.90941	0.363134	0.440881	Fungi	Ascomycota	Eurotiomycetes	Eurotiales	Aspergillaceae	Penicillium	Penicillium_nodositatum	p-adj
ASV_12617	309.449	5.00989	1.91646	2.61414	0.00894529	0.0336353	Fungi	Ascomycota	Dothideomycetes	Pleosporales	Didymosphaeriaceae	Pseudopithomyces	Pseudopithomyces_rosae	p-adj
ASV_12618	194.731	-4.02168	2.07007	-1.94277	0.0520435	0.124977	Fungi	Ascomycota	Sordariomycetes	Hypocreales	Nectriaceae	NA	NA	p-adj
ASV_12620	200.443	-4.01796	2.77555	-1.44762	0.147723	0.231543	Fungi	Ascomycota	Eurotiomycetes	Chaetothyriales	NA	NA	NA	p-adj
ASV_12622	209.727	-4.63522	2.7913	-1.6606	0.0967946	0.168997	Fungi	Ascomycota	Sordariomycetes	Hypocreales	Niessliaceae	Niesslia	Niesslia_tenuis	p-adj
ASV_14030	34.7234	-20.8609	3.38458	-6.16352	7.11435e-10	3.96981e-09	Fungi	Ascomycota	Orbiliomycetes	Orbiliales	Orbiliaceae	unidentified	unidentified	Ascomycota
ASV_12624	175.242	2.1803	1.90126	1.14677	0.251478	0.336027	Fungi	Ascomycota	Dothideomycetes	Capnodiales	NA	NA	NA	p-adj
ASV_12625	9.49678	-4.60965	2.74663	-1.67829	0.0932901	0.163904	Fungi	Basidiomycota	Agaricomycetes	Agaricales	Psathyrellaceae	Coprinopsis	unidentified	p-adj
ASV_12626	288.454	5.58208	2.39259	2.33307	0.0196445	0.061582	Fungi	Ascomycota	Dothideomycetes	Pleosporales	Pleosporaceae	Alternaria	NA	p-adj
ASV_12627	372.123	8.51069	3.26879	2.60362	0.00922449	0.0345918	Fungi	Ascomycota	Dothideomycetes	Pleosporales	Pleosporaceae	Pyrenophora	Pyrenophora_chaetomioides	p-adj
ASV_12629	96.9214	-2.53668	2.34935	-1.07974	0.280258	0.362279	Fungi	Ascomycota	Sordariomycetes	Hypocreales	Nectriaceae	Thelonectria	Thelonectria_acrotyla	p-adj
ASV_12632	5.86205	-5.83779	3.28571	-1.77672	0.0756143	0.145806	Fungi	Chytridiomycota	GS13	unidentified	unidentified	unidentified	unidentified	p-adj
ASV_12633	75.9704	-2.41094	3.23044	-0.746319	0.455475	0.519532	Fungi	Ascomycota	Pezizomycetes	Pezizales	Pyronemataceae	Tricharina	unidentified	p-adj
ASV_12634	113.459	-3.50396	2.35918	-1.48524	0.137479	0.221715	Fungi	Ascomycota	Sordariomycetes	Glomerellales	Plectosphaerellaceae	NA	NA	p-adj
ASV_12635	100.53	1.59294	2.43207	0.654974	0.512484	0.570108	Fungi	Ascomycota	Sordariomycetes	Xylariales	Microdochiaceae	NA	NA	p-adj
ASV_12637	64.9691	-1.86174	2.04523	-0.910281	0.362674	0.440706	Fungi	Ascomycota	Sordariomycetes	Xylariales	NA	NA	NA	p-adj
ASV_12638	362.415	-5.06802	2.8937	-1.7514	0.0798776	0.14897	Fungi	Ascomycota	Orbiliomycetes	Orbiliales	unidentified	unidentified	unidentified	p-adj
ASV_12639	96.6773	-3.8193	2.59315	-1.47284	0.140793	0.224979	Fungi	Ascomycota	Eurotiomycetes	Chaetothyriales	NA	NA	NA	p-adj
ASV_12640	249.302	-4.94648	2.54342	-1.94482	0.051797	0.124823	Fungi	Ascomycota	Dothideomycetes	Capnodiales	Teratosphaeriaceae	Devriesia	NA	p-adj
ASV_12641	270.062	5.86696	2.08976	2.80748	0.00499315	0.0200733	Fungi	Ascomycota	NA	NA	NA	NA	NA	p-adj
ASV_12642	131.477	-3.3938	2.08936	-1.62433	0.104306	0.178536	Fungi	Ascomycota	Eurotiomycetes	Chaetothyriales	NA	NA	NA	p-adj
ASV_12643	137.255	3.80209	2.01784	1.88424	0.0595324	0.134381	Fungi	Ascomycota	Eurotiomycetes	Chaetothyriales	Trichomeriaceae	Knufia	Knufia_tsunedae	p-adj
ASV_12644	13.6659	-7.05838	2.93698	-2.40328	0.0162487	0.0539213	Fungi	Chytridiomycota	Rhizophlyctidomycetes	Rhizophlyctidales	Rhizophlyctidaceae	Rhizophlyctis	Rhizophlyctis_rosea	p-adj
ASV_14064	13.579	-20.834	3.38646	-6.15215	7.64402e-10	4.23151e-09	Fungi	Ascomycota	NA	NA	NA	NA	NA	Ascomycota
ASV_12646	72.2558	1.34674	2.34863	0.573416	0.566363	0.618213	Fungi	Ascomycota	Dothideomycetes	Pleosporales	Pleosporaceae	Alternaria	Alternaria_subcucurbitae	p-adj
ASV_12647	24.8935	-0.585544	3.23349	-0.181087	0.856299	0.876403	Fungi	Ascomycota	Dothideomycetes	Pleosporales	Sporormiaceae	Sporormiella	Sporormiella_intermedia	p-adj
ASV_12649	14.5337	-7.14604	2.57077	-2.77973	0.00544038	0.0216838	Fungi	Basidiomycota	Tremellomycetes	Filobasidiales	Piskurozymaceae	Solicoccozyma	Solicoccozyma_terricola	p-adj
ASV_14377	13.385	-20.8135	3.3865	-6.14603	7.94472e-10	4.37069e-09	Fungi	Ascomycota	Leotiomycetes	Helotiales	NA	NA	NA	Ascomycota
ASV_12656	66.5913	1.54322	2.03752	0.757404	0.448808	0.513186	Fungi	Ascomycota	Leotiomycetes	Helotiales	Helotiaceae	Crocicreas	unidentified	p-adj
ASV_12657	86.1062	2.99552	1.91271	1.56611	0.117322	0.195537	Fungi	Ascomycota	NA	NA	NA	NA	NA	p-adj
ASV_12658	83.2398	4.48683	2.65105	1.69248	0.0905554	0.159905	Fungi	Ascomycota	Sordariomycetes	Coniochaetales	Coniochaetaceae	Coniochaeta	Coniochaeta_polymorpha	p-adj
ASV_12659	74.0352	-2.63446	2.071	-1.27207	0.203348	0.28946	Fungi	Ascomycota	Dothideomycetes	Capnodiales	NA	NA	NA	p-adj
ASV_12661	5.75326	-5.81217	3.28368	-1.77002	0.076724	0.146216	Fungi	Ascomycota	Eurotiomycetes	Chaetothyriales	Herpotrichiellaceae	Cladophialophora	unidentified	p-adj
ASV_12662	248.065	3.75685	2.30547	1.62954	0.103199	0.177294	Fungi	Ascomycota	Sordariomycetes	NA	NA	NA	NA	p-adj
ASV_12663	19.1047	-1.63512	2.61714	-0.624775	0.532119	0.588198	Fungi	Ascomycota	Sordariomycetes	Hypocreales	NA	NA	NA	p-adj
ASV_12664	40.9566	2.94861	2.07952	1.41792	0.156213	0.240526	Fungi	Ascomycota	Dothideomycetes	Pleosporales	Sporormiaceae	Preussia	Preussia_persica	p-adj
ASV_12666	257.655	3.66683	1.91914	1.91066	0.0560479	0.130747	Fungi	Ascomycota	Dothideomycetes	Pleosporales	Pleosporaceae	Alternaria	Alternaria_geniostomatis	p-adj
ASV_12667	157.514	-4.19239	2.17132	-1.9308	0.0535079	0.127378	Fungi	Ascomycota	Sordariomycetes	Hypocreales	Clavicipitaceae	Metarhizium	Metarhizium_marquandii	p-adj
ASV_12669	107.257	-4.47533	3.23633	-1.38284	0.166713	0.250878	Fungi	Ascomycota	Eurotiomycetes	Eurotiales	Aspergillaceae	Penicillium	Penicillium_roseopurpureum	p-adj
ASV_12670	14.9577	-0.796883	3.22164	-0.247354	0.804635	0.828388	Fungi	Basidiomycota	Agaricomycetes	Agaricales	Agaricaceae	Agaricus	Agaricus_brunneofibrillosus	p-adj
ASV_12671	78.8994	-2.23504	2.21611	-1.00854	0.313196	0.393723	Fungi	Ascomycota	Eurotiomycetes	Onygenales	Onygenales_fam_Incertae_sedis	Chrysosporium	Chrysosporium_pseudomerdarium	p-adj
ASV_12672	259.248	4.81009	3.23103	1.48872	0.136561	0.220489	Fungi	Basidiomycota	NA	NA	NA	NA	NA	p-adj
ASV_13277	13.3766	-20.8126	3.3865	-6.14576	7.9581e-10	4.37069e-09	Fungi	Ascomycota	Leotiomycetes	Helotiales	Helotiaceae	Tetracladium	Tetracladium_setigerum	Ascomycota
ASV_12675	93.3972	-2.96559	2.00063	-1.48233	0.138252	0.222447	Fungi	Ascomycota	Dothideomycetes	Capnodiales	unidentified	unidentified	unidentified	p-adj
ASV_12676	10.5311	1.52089	2.56453	0.59305	0.553148	0.60616	Fungi	Ascomycota	Pezizomycetes	Pezizales	Pezizaceae	Peziza	Peziza_domiciliana	p-adj
ASV_3248	13.0547	-20.807	3.38621	-6.14463	8.0149e-10	1.45708e-08	Bacteria	Planctomycetes	Planctomycetia	Pirellulales	Pirellulaceae	A17	NA	Planctomycetes
ASV_12678	26.8283	0.678458	2.32958	0.291236	0.770871	0.797749	Fungi	Ascomycota	Eurotiomycetes	Chaetothyriales	NA	NA	NA	p-adj
ASV_12679	13.7003	-7.06226	2.92459	-2.41478	0.0157445	0.0526706	Fungi	Ascomycota	Eurotiomycetes	Chaetothyriales	Herpotrichiellaceae	Cladophialophora	unidentified	p-adj
ASV_12681	25.6096	1.54667	2.03775	0.759009	0.447847	0.512888	Fungi	Ascomycota	Dothideomycetes	Pleosporales	Phaeosphaeriaceae	NA	NA	p-adj
ASV_12682	26.1752	-2.55287	2.92467	-0.872873	0.382732	0.457436	Fungi	Basidiomycota	Agaricomycetes	Agaricales	Agaricaceae	Leucoagaricus	unidentified	p-adj
ASV_12683	83.0186	-2.44454	1.7374	-1.40701	0.159423	0.243055	Fungi	Ascomycota	Eurotiomycetes	Chaetothyriales	Herpotrichiellaceae	Rhinocladiella	unidentified	p-adj
ASV_12684	161.729	-4.06338	2.1114	-1.9245	0.0542922	0.128369	Fungi	Ascomycota	Eurotiomycetes	Eurotiales	Aspergillaceae	Penicillium	NA	p-adj
ASV_12686	105.331	-2.42356	2.0454	-1.18489	0.236062	0.318479	Fungi	Ascomycota	Eurotiomycetes	Chaetothyriales	unidentified	unidentified	unidentified	p-adj
ASV_12688	238.928	4.28305	2.0447	2.09471	0.0361971	0.0984308	Fungi	Ascomycota	Eurotiomycetes	Chaetothyriales	Trichomeriaceae	Knufia	Knufia_tsunedae	p-adj
ASV_12690	32.235	-1.02999	3.23229	-0.318656	0.749987	0.777868	Fungi	Ascomycota	Sordariomycetes	Branch06	unidentified	unidentified	unidentified	p-adj
ASV_3130	12.9727	-20.7892	3.38623	-6.13935	8.2862e-10	1.49473e-08	Bacteria	Planctomycetes	Planctomycetia	Pirellulales	Pirellulaceae	A17	NA	Planctomycetes
ASV_12692	51.4102	1.34646	2.16856	0.620899	0.534666	0.590545	Fungi	Ascomycota	Leotiomycetes	NA	NA	NA	NA	p-adj
ASV_12693	48.6136	-3.05277	2.0358	-1.49954	0.133734	0.217181	Fungi	Basidiomycota	Agaricomycetes	Trechisporales	Hydnodontaceae	Subulicystidium	unidentified	p-adj
ASV_14083	12.9399	-20.7659	3.3866	-6.13179	8.6898e-10	4.73526e-09	Fungi	Ascomycota	Dothideomycetes	Pleosporales	NA	NA	NA	Ascomycota
ASV_12698	95.3368	2.59749	2.0669	1.25671	0.208859	0.295796	Fungi	Ascomycota	Eurotiomycetes	Chaetothyriales	Trichomeriaceae	Knufia	NA	p-adj
ASV_12699	50.2168	2.20332	2.10722	1.0456	0.295744	0.37677	Fungi	Ascomycota	Sordariomycetes	Coniochaetales	unidentified	unidentified	unidentified	p-adj
ASV_12702	13.6244	-7.05218	2.61407	-2.69778	0.00698046	0.026752	Fungi	Chytridiomycota	Rhizophlyctidomycetes	Rhizophlyctidales	Rhizophlyctidaceae	Rhizophlyctis	Rhizophlyctis_rosea	p-adj
ASV_12704	29.5941	0.388292	2.94582	0.131811	0.895134	0.909477	Fungi	Basidiomycota	Agaricomycetes	Cantharellales	Ceratobasidiaceae	Thanatephorus	Thanatephorus_cucumeris	p-adj
ASV_12706	126.063	-3.62404	2.50551	-1.44643	0.148056	0.231806	Fungi	Ascomycota	Sordariomycetes	Sordariales	Cephalothecaceae	Phialemonium	Phialemonium_inflatum	p-adj
ASV_12708	74.7913	-3.84834	2.26872	-1.69626	0.0898369	0.159125	Fungi	Ascomycota	Eurotiomycetes	Chaetothyriales	Herpotrichiellaceae	Exophiala	Exophiala_salmonis	p-adj
ASV_12709	33.4483	0.957193	2.95747	0.323653	0.746201	0.775671	Fungi	Basidiomycota	Agaricomycetes	Cantharellales	Ceratobasidiaceae	Thanatephorus	Thanatephorus_cucumeris	p-adj
ASV_12710	16.6798	-0.108571	2.59279	-0.0418743	0.966599	0.973578	Fungi	Ascomycota	Dothideomycetes	Pleosporales	Didymosphaeriaceae	Paraconiothyrium	NA	p-adj
ASV_12711	117.546	-3.44096	2.02876	-1.69609	0.0898682	0.159125	Fungi	Ascomycota	Dothideomycetes	Capnodiales	unidentified	unidentified	unidentified	p-adj
ASV_12712	92.5841	-3.17928	2.02871	-1.56714	0.117082	0.195537	Fungi	Ascomycota	Eurotiomycetes	Chaetothyriales	unidentified	unidentified	unidentified	p-adj
ASV_12714	41.4143	-1.5842	3.23178	-0.490194	0.623996	0.667542	Fungi	Ascomycota	Pezizomycetes	Pezizales	Pyronemataceae	Pseudaleuria	Pseudaleuria_quinaultiana	p-adj
ASV_12715	113.909	-4.13884	2.13922	-1.93474	0.0530221	0.126627	Fungi	Ascomycota	Dothideomycetes	Capnodiales	Teratosphaeriaceae	Capnobotryella	unidentified	p-adj
ASV_12719	60.5787	-2.18025	2.38908	-0.91259	0.361458	0.439995	Fungi	Ascomycota	Leotiomycetes	Thelebolales	Pseudeurotiaceae	Geomyces	Geomyces_auratus	p-adj
ASV_12720	65.7239	-2.42314	2.17653	-1.1133	0.265577	0.34984	Fungi	Ascomycota	Eurotiomycetes	Chaetothyriales	unidentified	unidentified	unidentified	p-adj
ASV_12721	121.486	4.01159	2.1372	1.87703	0.0605142	0.135442	Fungi	Ascomycota	Sordariomycetes	Hypocreales	unidentified	unidentified	unidentified	p-adj
ASV_12722	36.0221	-8.45606	3.36789	-2.51079	0.012046	0.042868	Fungi	Ascomycota	Dothideomycetes	Capnodiales	unidentified	unidentified	unidentified	p-adj
ASV_429	12.2868	-20.716	3.38639	-6.11742	9.51001e-10	1.66389e-08	Bacteria	Actinobacteria	Actinobacteria	Actinomycetales	Streptomycetaceae	Streptomyces	NA	Actinobacteria
ASV_12725	29.1369	-2.56036	2.87807	-0.889608	0.373676	0.450154	Fungi	Ascomycota	Sordariomycetes	NA	NA	NA	NA	p-adj
ASV_12726	15.0215	-1.32721	2.52857	-0.524884	0.599664	0.64747	Fungi	Ascomycota	Sordariomycetes	Myrmecridiales	Myrmecridiales_fam_Incertae_sedis	Atractospora	NA	p-adj
ASV_12727	62.0424	1.3455	2.73807	0.491405	0.62314	0.667137	Fungi	Ascomycota	Sordariomycetes	Hypocreales	Bionectriaceae	Hydropisphaera	unidentified	p-adj
ASV_15203	12.4151	-20.7051	3.38675	-6.11357	9.74288e-10	5.24761e-09	Fungi	unidentified	unidentified	unidentified	unidentified	unidentified	unidentified	unidentified
ASV_12729	28.544	-1.07263	2.67079	-0.401616	0.687966	0.727055	Fungi	Ascomycota	Eurotiomycetes	Eurotiales	Aspergillaceae	Aspergillus	Aspergillus_subsessilis	p-adj
ASV_12730	141.202	4.97303	2.05233	2.42312	0.015388	0.0519764	Fungi	Ascomycota	Dothideomycetes	NA	NA	NA	NA	p-adj
ASV_12731	204.23	-5.56189	3.23701	-1.71822	0.0857572	0.154843	Fungi	Ascomycota	Dothideomycetes	Capnodiales	unidentified	unidentified	unidentified	p-adj
ASV_12732	9.83669	-6.58384	2.61798	-2.51486	0.0119081	0.0427255	Fungi	Ascomycota	Sordariomycetes	NA	NA	NA	NA	p-adj
ASV_12733	89.478	-3.29055	1.99261	-1.65138	0.0986617	0.171827	Fungi	Ascomycota	Eurotiomycetes	Eurotiales	NA	NA	NA	p-adj
ASV_12736	45.1986	1.47973	2.3929	0.618383	0.536323	0.591907	Fungi	Ascomycota	Eurotiomycetes	Chaetothyriales	Herpotrichiellaceae	Cladophialophora	unidentified	p-adj
ASV_12737	65.6447	-3.3929	2.53371	-1.3391	0.180537	0.264656	Fungi	Ascomycota	Eurotiomycetes	Eurotiales	Aspergillaceae	Neosartorya	unidentified	p-adj
ASV_12739	145.668	-5.05567	3.23706	-1.56181	0.118332	0.196839	Fungi	Ascomycota	Dothideomycetes	Capnodiales	unidentified	unidentified	unidentified	p-adj
ASV_12740	33.5109	-4.57719	3.17352	-1.44231	0.149216	0.232815	Fungi	Ascomycota	Eurotiomycetes	Chaetothyriales	unidentified	unidentified	unidentified	p-adj
ASV_12742	38.4483	-1.53228	2.93778	-0.521576	0.601966	0.64845	Fungi	Ascomycota	Sordariomycetes	Xylariales	Microdochiaceae	Idriella	Idriella_lunata	p-adj
ASV_12743	128.578	2.97762	2.10909	1.4118	0.158009	0.241956	Fungi	Ascomycota	Dothideomycetes	Pleosporales	Melanommataceae	unidentified	unidentified	p-adj
ASV_12746	10.7541	-2.66288	2.79026	-0.954348	0.339908	0.420738	Fungi	Ascomycota	Eurotiomycetes	Chaetothyriales	NA	NA	NA	p-adj
ASV_12747	70.4241	-1.92395	1.78472	-1.07801	0.281029	0.362659	Fungi	Ascomycota	Eurotiomycetes	Eurotiales	Aspergillaceae	Penicillium	Penicillium_montanense	p-adj
ASV_12752	17.9552	-7.45165	2.59258	-2.87422	0.00405026	0.0165692	Fungi	Ascomycota	Leotiomycetes	Helotiales	NA	NA	NA	p-adj
ASV_1109	12.1079	-20.6922	3.38643	-6.11033	9.94246e-10	1.71379e-08	Bacteria	Proteobacteria	Alphaproteobacteria	Rhizobiales	Beijerinckiaceae	Beijerinckia	NA	Proteobacteria
ASV_12755	39.2553	-0.620925	2.32377	-0.267206	0.78931	0.815017	Fungi	Ascomycota	Leotiomycetes	Helotiales	Helotiales_fam_Incertae_sedis	Cadophora	unidentified	p-adj
ASV_14328	12.0271	-20.6612	3.38686	-6.10041	1.05795e-09	5.59031e-09	Fungi	Ascomycota	NA	NA	NA	NA	NA	Ascomycota
ASV_12757	36.9172	3.70061	2.66442	1.3889	0.164864	0.248632	Fungi	unidentified	unidentified	unidentified	unidentified	unidentified	unidentified	p-adj
ASV_12759	17.4125	3.14113	2.64486	1.18764	0.234976	0.318479	Fungi	Ascomycota	Sordariomycetes	NA	NA	NA	NA	p-adj
ASV_12760	10.1439	-2.09271	2.50374	-0.835833	0.403249	0.475423	Fungi	Ascomycota	Dothideomycetes	Capnodiales	unidentified	unidentified	unidentified	p-adj
ASV_15246	12.0271	-20.6612	3.38686	-6.10041	1.05795e-09	5.59031e-09	Fungi	Basidiomycota	Tremellomycetes	Tremellales	Trimorphomycetaceae	Saitozyma	Saitozyma_podzolica	Basidiomycota
ASV_12764	159.786	3.32766	2.07854	1.60096	0.109385	0.185185	Fungi	Ascomycota	Eurotiomycetes	Chaetothyriales	unidentified	unidentified	unidentified	p-adj
ASV_12766	47.8766	4.29028	2.69912	1.58951	0.111944	0.18836	Fungi	Basidiomycota	Agaricomycetes	Agaricales	Agaricaceae	unidentified	unidentified	p-adj
ASV_15248	12.0271	-20.6612	3.38686	-6.10041	1.05795e-09	5.59031e-09	Fungi	Ascomycota	Eurotiomycetes	Eurotiales	Aspergillaceae	Penicillium	Penicillium_roseopurpureum	Ascomycota
ASV_12769	151.993	5.79332	2.94459	1.96744	0.0491319	0.121308	Fungi	Ascomycota	Sordariomycetes	Coniochaetales	Coniochaetaceae	Coniochaeta	Coniochaeta_discospora	p-adj
ASV_12771	162.146	4.89036	2.55086	1.91714	0.0552197	0.129465	Fungi	Ascomycota	Sordariomycetes	Xylariales	NA	NA	NA	p-adj
ASV_12772	44.9798	2.12191	2.4163	0.878164	0.379855	0.455761	Fungi	Ascomycota	Dothideomycetes	Capnodiales	Teratosphaeriaceae	Devriesia	unidentified	p-adj
ASV_12773	97.907	-3.47534	2.37956	-1.4605	0.144154	0.228257	Fungi	Ascomycota	Sordariomycetes	Xylariales	Xylariaceae	Xylaria	unidentified	p-adj
ASV_12775	211.104	7.81209	2.62778	2.97288	0.00295017	0.0122485	Fungi	Ascomycota	Eurotiomycetes	Chaetothyriales	NA	NA	NA	p-adj
ASV_12776	27.2964	-0.139151	2.63579	-0.0527929	0.957897	0.966908	Fungi	Mortierellomycota	Mortierellomycetes	Mortierellales	Mortierellaceae	Mortierella	NA	p-adj
ASV_12777	154.914	4.18	2.77428	1.5067	0.131888	0.214684	Fungi	Ascomycota	Dothideomycetes	Minutisphaerales	Minutisphaeraceae	Minutisphaera	Minutisphaera_japonica	p-adj
ASV_15249	12.0271	-20.6612	3.38686	-6.10041	1.05795e-09	5.59031e-09	Fungi	Ascomycota	Sordariomycetes	Hypocreales	Nectriaceae	Nectria	unidentified	Ascomycota
ASV_12780	26.2784	-2.90706	2.06	-1.41119	0.158188	0.241965	Fungi	Ascomycota	Sordariomycetes	Hypocreales	Hypocreaceae	Sphaerostilbella	Sphaerostilbella_toxica	p-adj
ASV_12781	17.4001	-7.40425	3.37538	-2.19361	0.0282635	0.0814621	Fungi	Basidiomycota	Agaricomycetes	Agaricales	Agaricaceae	Agaricus	Agaricus_brunneofibrillosus	p-adj
ASV_12782	6.31771	0.764824	3.25608	0.234891	0.814293	0.837713	Fungi	Basidiomycota	Agaricomycetes	Agaricales	Tricholomataceae	Mycena	Mycena_plumipes	p-adj
ASV_598	11.8013	-20.6584	3.38651	-6.10019	1.05942e-09	1.78643e-08	Bacteria	Proteobacteria	Betaproteobacteria	Nitrosomonadales	Nitrosomonadaceae	Nitrosovibrio	tenuis	Proteobacteria
ASV_12784	40.7634	1.76521	2.13217	0.827894	0.40773	0.478484	Fungi	Ascomycota	Sordariomycetes	Xylariales	Coniocessiaceae	Coniocessia	Coniocessia_maxima	p-adj
ASV_12785	57.5058	-3.49308	3.23656	-1.07925	0.280474	0.362279	Fungi	Ascomycota	Dothideomycetes	Pleosporales	Melanommataceae	Melanomma	Melanomma_japonicum	p-adj
ASV_12786	56.288	1.94214	2.63756	0.736341	0.461523	0.524287	Fungi	Mortierellomycota	Mortierellomycetes	Mortierellales	Mortierellaceae	Mortierella	Mortierella_amoeboidea	p-adj
ASV_12789	122.515	-3.8735	2.61046	-1.48384	0.137851	0.222058	Fungi	Ascomycota	Orbiliomycetes	unidentified	unidentified	unidentified	unidentified	p-adj
ASV_12790	50.3133	-1.28196	2.69575	-0.475549	0.634396	0.676592	Fungi	Ascomycota	Eurotiomycetes	Eurotiales	Aspergillaceae	Penicillium	NA	p-adj
ASV_14831	11.7218	-20.6263	3.38694	-6.08996	1.12936e-09	5.9228e-09	Fungi	Basidiomycota	Tremellomycetes	Holtermanniales	Holtermanniales_fam_Incertae_sedis	Holtermanniella	Holtermanniella_takashimae	Basidiomycota
ASV_12792	46.5167	-2.17446	1.78285	-1.21965	0.222597	0.308465	Fungi	Mortierellomycota	Mortierellomycetes	Mortierellales	Mortierellaceae	Mortierella	Mortierella_elongatula	p-adj
ASV_12794	81.2078	-4.70188	2.76634	-1.69967	0.0891926	0.158704	Fungi	Ascomycota	Eurotiomycetes	Eurotiales	Aspergillaceae	Penicillium	Penicillium_alexiae	p-adj
ASV_12795	208.479	-2.88031	3.22801	-0.892285	0.37224	0.449978	Fungi	Ascomycota	Sordariomycetes	Hypocreales	Nectriaceae	Ilyonectria	Ilyonectria_macrodidyma	p-adj
ASV_12796	60.0448	1.53009	2.72872	0.560734	0.574979	0.625172	Fungi	Ascomycota	Leotiomycetes	Helotiales	Sclerotiniaceae	Clarireedia	Clarireedia_bennettii	p-adj
ASV_12798	127.027	4.49966	2.57655	1.74639	0.0807427	0.149659	Fungi	Ascomycota	Dothideomycetes	Pleosporales	Phaeosphaeriaceae	Phaeosphaeria	Phaeosphaeria_caricicola	p-adj
ASV_12800	59.9031	2.16484	2.69832	0.80229	0.422385	0.490614	Fungi	Ascomycota	Sordariomycetes	NA	NA	NA	NA	p-adj
ASV_12802	41.7819	-4.07292	2.51304	-1.62071	0.105079	0.179639	Fungi	Ascomycota	Sordariomycetes	Sordariales	Lasiosphaeriaceae	NA	NA	p-adj
ASV_12804	40.116	-3.16004	1.98964	-1.58825	0.112231	0.188402	Fungi	Basidiomycota	Agaricomycetes	Auriculariales	NA	NA	NA	p-adj
ASV_12805	83.5727	-4.55336	2.22583	-2.0457	0.0407863	0.108375	Fungi	Ascomycota	Sordariomycetes	Sordariales	Lasiosphaeriaceae	Cladorrhinum	Cladorrhinum_flexuosum	p-adj
ASV_12806	183.411	-4.61642	3.23258	-1.42809	0.153266	0.237562	Fungi	Chytridiomycota	NA	NA	NA	NA	NA	p-adj
ASV_12808	63.7686	-2.96874	2.23894	-1.32596	0.184853	0.268335	Fungi	Ascomycota	Eurotiomycetes	Chaetothyriales	unidentified	unidentified	unidentified	p-adj
ASV_14832	11.7218	-20.6263	3.38694	-6.08996	1.12936e-09	5.9228e-09	Fungi	Ascomycota	Leotiomycetes	Thelebolales	Pseudeurotiaceae	Pleuroascus	Pleuroascus_nicholsonii	Ascomycota
ASV_12811	8.82538	-6.42802	2.632	-2.44226	0.0145956	0.049904	Fungi	Ascomycota	Leotiomycetes	Helotiales	Tricladiaceae	Geniculospora	Geniculospora_grandis	p-adj
ASV_12812	38.686	-2.63059	3.23579	-0.812965	0.416238	0.485901	Fungi	Mortierellomycota	Mortierellomycetes	Mortierellales	Mortierellaceae	Mortierella	NA	p-adj
ASV_12813	30.5001	-2.0368	2.41474	-0.843487	0.398956	0.472448	Fungi	Ascomycota	NA	NA	NA	NA	NA	p-adj
ASV_12815	29.1859	-3.98569	2.80619	-1.42032	0.155514	0.240002	Fungi	Ascomycota	Eurotiomycetes	Chaetothyriales	Herpotrichiellaceae	Exophiala	Exophiala_salmonis	p-adj
ASV_12817	74.8256	-4.27926	2.55846	-1.67259	0.0944076	0.16545	Fungi	Ascomycota	Dothideomycetes	Capnodiales	unidentified	unidentified	unidentified	p-adj
ASV_12819	102.936	3.34122	1.81767	1.83819	0.0660338	0.141068	Fungi	Ascomycota	Dothideomycetes	Pleosporales	Pleosporaceae	Alternaria	Alternaria_tenuissima	p-adj
ASV_12821	70.5599	-2.64143	2.79003	-0.946737	0.343773	0.424017	Fungi	Ascomycota	Pezizomycetes	Pezizales	Pyronemataceae	NA	NA	p-adj
ASV_12822	16.3382	1.32375	3.21099	0.412258	0.68015	0.719886	Fungi	Ascomycota	Pezizomycetes	Pezizales	Pyronemataceae	NA	NA	p-adj
ASV_13018	12.2211	-20.6221	3.3868	-6.08896	1.13648e-09	5.93131e-09	Fungi	Ascomycota	Sordariomycetes	Sordariales	Lasiosphaeriaceae	NA	NA	Ascomycota
ASV_12825	45.1366	1.73433	2.38253	0.727937	0.466652	0.528393	Fungi	Basidiomycota	Agaricomycetes	Cantharellales	Ceratobasidiaceae	NA	NA	p-adj
ASV_12826	58.8981	-3.43539	2.59219	-1.32528	0.185077	0.26838	Fungi	Ascomycota	Sordariomycetes	Xylariales	Microdochiaceae	Microdochium	NA	p-adj
ASV_12828	36.0191	-4.07057	2.53219	-1.60753	0.107938	0.183403	Fungi	unidentified	unidentified	unidentified	unidentified	unidentified	unidentified	p-adj
ASV_12829	54.3556	-1.96173	2.0401	-0.961586	0.336258	0.417702	Fungi	Ascomycota	Dothideomycetes	Pleosporales	unidentified	unidentified	unidentified	p-adj
ASV_12831	46.819	-4.39593	2.3693	-1.85537	0.0635433	0.138721	Fungi	Chytridiomycota	Spizellomycetes	Spizellomycetales	unidentified	unidentified	unidentified	p-adj
ASV_14208	11.6408	-20.6216	3.38696	-6.08853	1.13949e-09	5.93131e-09	Fungi	Basidiomycota	Agaricomycetes	NA	NA	NA	NA	Basidiomycota
ASV_12833	66.3946	-4.29949	2.30735	-1.86339	0.0624077	0.13667	Fungi	Ascomycota	Sordariomycetes	Hypocreales	Clavicipitaceae	Metarhizium	Metarhizium_marquandii	p-adj
ASV_13532	11.7191	-20.61	3.38694	-6.08513	1.16396e-09	6.02542e-09	Fungi	Ascomycota	Eurotiomycetes	Chaetothyriales	Herpotrichiellaceae	Cladophialophora	NA	Ascomycota
ASV_14337	11.8227	-20.6087	3.3869	-6.08482	1.16621e-09	6.02542e-09	Fungi	Ascomycota	Eurotiomycetes	Eurotiales	Aspergillaceae	Aspergillus	Aspergillus_flaschentraegeri	Ascomycota
ASV_12836	14.2119	2.67087	3.25229	0.821229	0.411516	0.481755	Fungi	Ascomycota	Sordariomycetes	Hypocreales	Nectriaceae	Neocosmospora	Neocosmospora_falciformis	p-adj
ASV_12837	60.6657	-3.37791	2.73222	-1.23633	0.216337	0.303367	Fungi	Ascomycota	Pezizomycotina_cls_Incertae_sedis	Pezizomycotina_ord_Incertae_sedis	Pezizomycotina_fam_Incertae_sedis	Acrospeira	Acrospeira_mirabilis	p-adj
ASV_1625	11.6137	-20.5832	3.38656	-6.07791	1.21759e-09	2.00946e-08	Bacteria	Proteobacteria	Alphaproteobacteria	Rhizobiales	Hyphomicrobiaceae	Rhodoplanes	NA	Proteobacteria
ASV_12839	69.1953	-9.39723	3.38398	-2.77698	0.00548666	0.021806	Fungi	Ascomycota	Eurotiomycetes	Eurotiales	Aspergillaceae	Penicillium	Penicillium_virgatum	p-adj
ASV_12841	45.1204	-2.47961	2.98954	-0.829429	0.406862	0.478484	Fungi	Ascomycota	Dothideomycetes	Pleosporales	Sporormiaceae	Sporormiella	Sporormiella_minimoides	p-adj
ASV_12842	38.0476	-2.27694	2.94968	-0.771926	0.440158	0.5062	Fungi	Basidiomycota	Tremellomycetes	Cystofilobasidiales	Mrakiaceae	Tausonia	Tausonia_pullulans	p-adj
ASV_12843	41.6923	-3.34462	2.43446	-1.37387	0.169482	0.253678	Fungi	Basidiomycota	Atractiellomycetes	Atractiellales	Hoehnelomycetaceae	Atractiella	Atractiella_solani	p-adj
ASV_1677	11.6137	-20.5832	3.38656	-6.07791	1.21759e-09	2.00946e-08	Bacteria	Proteobacteria	Alphaproteobacteria	Rhizobiales	Hyphomicrobiaceae	Rhodoplanes	NA	Proteobacteria
ASV_12849	39.5867	-0.59036	2.6838	-0.219972	0.825893	0.847771	Fungi	Ascomycota	Eurotiomycetes	Eurotiales	Aspergillaceae	Penicillium	Penicillium_megasporum	p-adj
ASV_12850	44.6103	2.48811	2.90937	0.855203	0.392439	0.466016	Fungi	Basidiomycota	Tremellomycetes	Filobasidiales	Piskurozymaceae	Solicoccozyma	Solicoccozyma_terrea	p-adj
ASV_12851	30.4208	1.29497	2.35954	0.548823	0.583127	0.632552	Fungi	Ascomycota	Pezizomycetes	Pezizales	Pezizaceae	unidentified	unidentified	p-adj
ASV_13131	11.1088	-20.5575	3.38714	-6.06929	1.28475e-09	6.58906e-09	Fungi	Ascomycota	Leotiomycetes	NA	NA	NA	NA	Ascomycota
ASV_12853	50.3099	2.6767	2.35124	1.13842	0.254944	0.339034	Fungi	Ascomycota	Dothideomycetes	Pleosporales	Phaeosphaeriaceae	Paraphoma	Paraphoma_rhaphiolepidis	p-adj
ASV_12855	38.4806	-2.51645	2.00813	-1.25313	0.210159	0.296935	Fungi	Ascomycota	Eurotiomycetes	Eurotiales	Aspergillaceae	Penicillium	NA	p-adj
ASV_12856	28.9808	-2.3723	3.23754	-0.732747	0.463713	0.52614	Fungi	Ascomycota	Dothideomycetes	Pleosporales	Amorosiaceae	Angustimassarina	Angustimassarina_acerina	p-adj
ASV_12858	18.8015	0.0864198	2.56811	0.0336511	0.973155	0.978768	Fungi	Ascomycota	Eurotiomycetes	Chaetothyriales	unidentified	unidentified	unidentified	p-adj
ASV_12859	33.2538	-4.12319	2.25178	-1.83108	0.0670884	0.14231	Fungi	Ascomycota	Sordariomycetes	Myrmecridiales	Myrmecridiales_fam_Incertae_sedis	Atractospora	NA	p-adj
ASV_12860	5.99351	-0.856243	3.10299	-0.275941	0.782593	0.808679	Fungi	Ascomycota	Eurotiomycetes	Chaetothyriales	Herpotrichiellaceae	Cladophialophora	unidentified	p-adj
ASV_12862	145.058	6.06064	2.1562	2.81079	0.00494199	0.0199251	Fungi	Basidiomycota	Tremellomycetes	Filobasidiales	Filobasidiaceae	Naganishia	NA	p-adj
ASV_12863	31.3047	1.6622	2.37909	0.698672	0.484757	0.545351	Fungi	Ascomycota	Orbiliomycetes	Orbiliales	unidentified	unidentified	unidentified	p-adj
ASV_1214	10.8572	-20.5438	3.38679	-6.06587	1.31244e-09	2.15074e-08	Bacteria	Proteobacteria	Gammaproteobacteria	Enterobacteriales	Enterobacteriaceae	Erwinia	NA	Proteobacteria
ASV_12866	44.201	-4.03562	2.48176	-1.62611	0.103926	0.178323	Fungi	Ascomycota	Eurotiomycetes	Chaetothyriales	Herpotrichiellaceae	Rhinocladiella	unidentified	p-adj
ASV_12867	43.3136	-2.29971	2.73956	-0.839444	0.40122	0.473711	Fungi	Ascomycota	Dothideomycetes	Pleosporales	Pleosporales_fam_Incertae_sedis	NA	NA	p-adj
ASV_12868	6.66803	-6.02405	2.9146	-2.06685	0.0387483	0.10395	Fungi	Basidiomycota	NA	NA	NA	NA	NA	p-adj
ASV_12869	18.1593	-0.386453	2.34425	-0.164851	0.869061	0.886862	Fungi	Ascomycota	Sordariomycetes	Hypocreales	Cordycipitaceae	Lecanicillium	Lecanicillium_saksenae	p-adj
ASV_12870	8.91145	-6.43844	2.60403	-2.47249	0.0134174	0.0465603	Fungi	Ascomycota	Leotiomycetes	Helotiales	Rutstroemiaceae	NA	NA	p-adj
ASV_12872	42.0153	-2.55432	2.34858	-1.08761	0.276769	0.359826	Fungi	Ascomycota	Eurotiomycetes	Chaetothyriales	Herpotrichiellaceae	Cladophialophora	unidentified	p-adj
ASV_12873	19.7302	-3.49097	3.1536	-1.10698	0.268303	0.351439	Fungi	Ascomycota	Sordariomycetes	Sordariales	Lasiosphaeriaceae	Podospora	NA	p-adj
ASV_12875	35.0853	-2.76644	2.30624	-1.19955	0.230316	0.31489	Fungi	Ascomycota	Sordariomycetes	Microascales	unidentified	unidentified	unidentified	p-adj
ASV_12876	7.39276	-4.53815	3.09545	-1.46607	0.142628	0.226871	Fungi	Basidiomycota	Tremellomycetes	Cystofilobasidiales	Mrakiaceae	Tausonia	Tausonia_pullulans	p-adj
ASV_12878	22.3804	-2.3097	2.59911	-0.888649	0.374192	0.450386	Fungi	Ascomycota	Eurotiomycetes	Eurotiales	Aspergillaceae	Aspergillus	Aspergillus_penicillioides	p-adj
ASV_12879	33.7586	-3.56611	2.3047	-1.54732	0.121786	0.201532	Fungi	Basidiomycota	Microbotryomycetes	Microbotryomycetes_ord_Incertae_sedis	Chrysozymaceae	Slooffia	Slooffia_cresolica	p-adj
ASV_14750	10.9867	-20.5406	3.38718	-6.06422	1.32595e-09	6.77546e-09	Fungi	Ascomycota	Leotiomycetes	Helotiales	Helotiales_fam_Incertae_sedis	Mycoarthris	Mycoarthris_corallina	Ascomycota
ASV_12881	13.5698	-7.04763	3.32583	-2.11906	0.0340852	0.094908	Fungi	Ascomycota	Leotiomycetes	Helotiales	NA	NA	NA	p-adj
ASV_12882	46.1184	1.9505	2.60881	0.747658	0.454666	0.519034	Fungi	Mortierellomycota	Mortierellomycetes	Mortierellales	Mortierellaceae	Mortierella	NA	p-adj
ASV_12884	101.127	-4.86487	3.06661	-1.5864	0.112648	0.188875	Fungi	Ascomycota	Sordariomycetes	Hypocreales	Nectriaceae	Nectria	unidentified	p-adj
ASV_14400	10.9133	-20.5343	3.3872	-6.06232	1.34173e-09	6.80624e-09	Fungi	Ascomycota	Eurotiomycetes	Chaetothyriales	Trichomeriaceae	Knufia	Knufia_tsunedae	Ascomycota
ASV_12886	78.8123	3.13722	2.13542	1.46914	0.141795	0.226062	Fungi	Ascomycota	Sordariomycetes	Hypocreales	Nectriaceae	NA	NA	p-adj
ASV_14401	10.9133	-20.5343	3.3872	-6.06232	1.34173e-09	6.80624e-09	Fungi	Ascomycota	Eurotiomycetes	Eurotiales	Aspergillaceae	Penicillium	NA	Ascomycota
ASV_12888	50.9452	-4.86209	3.25305	-1.49463	0.135012	0.218494	Fungi	Ascomycota	Eurotiomycetes	Eurotiales	Aspergillaceae	Penicillium	NA	p-adj
ASV_12890	82.9493	3.55874	2.10603	1.68978	0.0910693	0.160406	Fungi	Ascomycota	Dothideomycetes	Pleosporales	Pleosporaceae	Alternaria	Alternaria_geniostomatis	p-adj
ASV_12892	32.8887	-3.6335	2.20344	-1.64902	0.0991443	0.172452	Fungi	Ascomycota	Sordariomycetes	Hypocreales	Clavicipitaceae	Metapochonia	Metapochonia_suchlasporia	p-adj
ASV_12895	51.9284	-2.88477	2.30278	-1.25273	0.210303	0.296935	Fungi	Ascomycota	Dothideomycetes	Capnodiales	unidentified	unidentified	unidentified	p-adj
ASV_13619	10.8223	-20.5212	3.38723	-6.05839	1.37493e-09	6.92427e-09	Fungi	Ascomycota	Dothideomycetes	Capnodiales	unidentified	unidentified	unidentified	Ascomycota
ASV_12898	47.4114	-2.96598	2.6377	-1.12445	0.26082	0.344876	Fungi	Ascomycota	Leotiomycetes	Helotiales	Helotiaceae	Tetracladium	Tetracladium_setigerum	p-adj
ASV_14223	10.8223	-20.5212	3.38723	-6.05839	1.37493e-09	6.92427e-09	Fungi	Ascomycota	Sordariomycetes	Myrmecridiales	NA	NA	NA	Ascomycota
ASV_14173	11.277	-20.5144	3.38708	-6.05668	1.38958e-09	6.97288e-09	Fungi	Ascomycota	Dothideomycetes	Pleosporales	NA	NA	NA	Ascomycota
ASV_12905	104.33	4.23044	1.90188	2.22435	0.0261247	0.0767243	Fungi	Basidiomycota	Tremellomycetes	Filobasidiales	Filobasidiaceae	Filobasidium	Filobasidium_chernovii	p-adj
ASV_12906	8.65349	1.44652	3.12215	0.463309	0.643143	0.684351	Fungi	Ascomycota	Sordariomycetes	Xylariales	NA	NA	NA	p-adj
ASV_12907	65.8847	-2.20691	3.23066	-0.683113	0.494535	0.555456	Fungi	Ascomycota	Dothideomycetes	Pleosporales	Didymellaceae	NA	NA	p-adj
ASV_12908	33.328	-0.211035	1.75689	-0.120119	0.904389	0.918212	Fungi	Ascomycota	Dothideomycetes	Capnodiales	Mycosphaerellaceae	Mycosphaerella	Mycosphaerella_tassiana	p-adj
ASV_12909	6.98348	-6.08408	3.38938	-1.79504	0.0726471	0.144108	Fungi	Chytridiomycota	Rhizophlyctidomycetes	Rhizophlyctidales	Rhizophlyctidaceae	Rhizophlyctis	Rhizophlyctis_rosea	p-adj
ASV_12912	49.3126	-2.43175	2.73197	-0.890108	0.373408	0.450154	Fungi	Basidiomycota	Agaricomycetes	Polyporales	Ganodermataceae	Ganoderma	Ganoderma_gibbosum	p-adj
ASV_12915	135.642	-5.20682	2.2582	-2.30574	0.0211251	0.0649946	Fungi	Ascomycota	Dothideomycetes	Capnodiales	unidentified	unidentified	unidentified	p-adj
ASV_12916	44.8104	1.96424	2.09966	0.935504	0.349529	0.427949	Fungi	Ascomycota	Eurotiomycetes	Eurotiales	Aspergillaceae	Aspergillus	NA	p-adj
ASV_12917	14.8889	-7.17974	3.33949	-2.14995	0.031559	0.0892999	Fungi	Ascomycota	Sordariomycetes	Sordariales	Lasiosphaeriaceae	Podospora	Podospora_glutinoides	p-adj
ASV_12919	6.25494	-5.93259	3.28663	-1.80507	0.0710642	0.143673	Fungi	Ascomycota	Sordariomycetes	Myrmecridiales	NA	NA	NA	p-adj
ASV_12920	12.0912	-0.243946	2.32723	-0.104822	0.916517	0.929172	Fungi	Ascomycota	Eurotiomycetes	Onygenales	Onygenaceae	Auxarthron	Auxarthron_umbrinum	p-adj
ASV_12922	16.7466	-0.806169	3.22885	-0.249677	0.802837	0.827148	Fungi	Ascomycota	Dothideomycetes	Pleosporales	Melanommataceae	Melanomma	Melanomma_japonicum	p-adj
ASV_14949	10.6185	-20.4935	3.38731	-6.05009	1.44768e-09	7.23842e-09	Fungi	Basidiomycota	NA	NA	NA	NA	NA	Basidiomycota
ASV_12924	49.6373	-3.44382	2.30384	-1.49482	0.134962	0.218494	Fungi	Ascomycota	NA	NA	NA	NA	NA	p-adj
ASV_12925	59.0111	-2.44459	2.67565	-0.913642	0.360905	0.439705	Fungi	Ascomycota	Pezizomycetes	Pezizales	Ascobolaceae	Ascobolus	NA	p-adj
ASV_12926	7.03751	-2.59051	2.74288	-0.944451	0.344939	0.424348	Fungi	Ascomycota	Leotiomycetes	Thelebolales	Pseudeurotiaceae	Geomyces	Geomyces_auratus	p-adj
ASV_12927	29.4992	-2.26911	3.2368	-0.701034	0.483282	0.544131	Fungi	Ascomycota	NA	NA	NA	NA	NA	p-adj
ASV_14808	10.4984	-20.4767	3.38735	-6.04503	1.49378e-09	7.44223e-09	Fungi	Basidiomycota	NA	NA	NA	NA	NA	Basidiomycota
ASV_12929	24.659	-1.35826	1.8839	-0.720982	0.470921	0.532362	Fungi	Ascomycota	Dothideomycetes	Pleosporales	Phaeosphaeriaceae	Ophiosphaerella	unidentified	p-adj
ASV_12932	15.6049	0.267245	2.57893	0.103626	0.917466	0.929459	Fungi	Ascomycota	Leotiomycetes	Helotiales	Helotiales_fam_Incertae_sedis	Leohumicola	Leohumicola_minima	p-adj
ASV_12933	22.9103	1.08137	3.23485	0.334286	0.738163	0.768914	Fungi	Ascomycota	Dothideomycetes	Pleosporales	Didymellaceae	NA	NA	p-adj
ASV_12937	53.7815	-3.88112	2.97654	-1.30391	0.192266	0.277363	Fungi	Ascomycota	NA	NA	NA	NA	NA	p-adj
ASV_12938	29.2997	1.81025	2.37275	0.762932	0.445504	0.511926	Fungi	Ascomycota	Leotiomycetes	NA	NA	NA	NA	p-adj
ASV_12939	12.5706	1.26576	2.63824	0.479775	0.631387	0.674415	Fungi	Ascomycota	Eurotiomycetes	Chaetothyriales	NA	NA	NA	p-adj
ASV_12940	117.833	4.35084	2.07248	2.09933	0.0357874	0.0977175	Fungi	Ascomycota	Sordariomycetes	NA	NA	NA	NA	p-adj
ASV_12941	33.4991	-2.66326	2.46061	-1.08236	0.279094	0.3615	Fungi	Ascomycota	Leotiomycetes	Helotiales	Helotiaceae	Scytalidium	unidentified	p-adj
ASV_12942	49.0537	2.12345	2.97643	0.713421	0.475585	0.535898	Fungi	Ascomycota	Sordariomycetes	Hypocreales	Nectriaceae	NA	NA	p-adj
ASV_813	10.239	-20.4618	3.38699	-6.04129	1.52891e-09	2.43682e-08	Bacteria	Actinobacteria	Actinobacteria	Actinomycetales	Streptomycetaceae	Streptomyces	NA	Actinobacteria
ASV_12946	6.77441	-6.04113	3.32217	-1.81843	0.0689982	0.143673	Fungi	unidentified	unidentified	unidentified	unidentified	unidentified	unidentified	p-adj
ASV_12947	92.4411	3.49957	2.43752	1.43571	0.151084	0.234441	Fungi	Ascomycota	NA	NA	NA	NA	NA	p-adj
ASV_12948	28.2302	1.96239	2.33765	0.839472	0.401205	0.473711	Fungi	Ascomycota	Dothideomycetes	Venturiales	NA	NA	NA	p-adj
ASV_12949	58.7696	9.24918	3.38412	2.73311	0.00627392	0.0245158	Fungi	Ascomycota	Dothideomycetes	Pleosporales	Phaeosphaeriaceae	Paraphoma	Paraphoma_rhaphiolepidis	p-adj
ASV_14824	10.3763	-20.4605	3.3874	-6.04017	1.53955e-09	7.64294e-09	Fungi	Basidiomycota	NA	NA	NA	NA	NA	Basidiomycota
ASV_12951	28.9222	-8.13938	2.9492	-2.75986	0.00578266	0.0228522	Fungi	Ascomycota	Sordariomycetes	Hypocreales	Stachybotryaceae	Paramyrothecium	NA	p-adj
ASV_12953	35.9413	-8.45303	3.38453	-2.49755	0.0125057	0.044054	Fungi	Chytridiomycota	Spizellomycetes	Spizellomycetales	unidentified	unidentified	unidentified	p-adj
ASV_12954	27.1242	-0.607915	2.93175	-0.207356	0.835732	0.85724	Fungi	Mortierellomycota	Mortierellomycetes	Mortierellales	Mortierellaceae	Mortierella	Mortierella_amoeboidea	p-adj
ASV_14623	10.2542	-20.4366	3.38745	-6.03304	1.60906e-09	7.95971e-09	Fungi	Ascomycota	Sordariomycetes	Sordariales	Lasiosphaeriaceae	NA	NA	Ascomycota
ASV_12958	28.5293	-8.11957	2.95706	-2.74582	0.00603593	0.0237186	Fungi	Ascomycota	Sordariomycetes	Sordariales	Lasiosphaeriaceae	Schizothecium	NA	p-adj
ASV_12960	39.5198	1.72719	1.78251	0.968966	0.332562	0.414394	Fungi	Ascomycota	Eurotiomycetes	Chaetothyriales	unidentified	unidentified	unidentified	p-adj
ASV_12962	10.6628	-5.33702	2.78004	-1.91976	0.054888	0.129121	Fungi	Ascomycota	NA	NA	NA	NA	NA	p-adj
ASV_12964	10.2342	-1.12646	2.52284	-0.446504	0.655233	0.695624	Fungi	Ascomycota	Sordariomycetes	Sordariales	Lasiosphaeriaceae	Apodus	Apodus_deciduus	p-adj
ASV_12965	12.6328	-6.94522	3.31121	-2.09748	0.0359507	0.0979516	Fungi	Ascomycota	Eurotiomycetes	Chaetothyriales	Trichomeriaceae	Knufia	Knufia_tsunedae	p-adj
ASV_12966	110.749	6.11636	2.5555	2.39341	0.0166925	0.0549561	Fungi	Ascomycota	Dothideomycetes	Pleosporales	Didymosphaeriaceae	Bimuria	Bimuria_novae-zelandiae	p-adj
ASV_12967	28.2332	8.19184	3.35073	2.44479	0.0144936	0.0496772	Fungi	Ascomycota	Dothideomycetes	Pleosporales	Phaeosphaeriaceae	Paraphoma	Paraphoma_rhaphiolepidis	p-adj
ASV_1463	9.72443	-20.3874	3.38719	-6.01898	1.75519e-09	2.70486e-08	Bacteria	Proteobacteria	Alphaproteobacteria	Rhodospirillales	Acetobacteraceae	Rhodopila	globiformis	Proteobacteria
ASV_12529	9.64005	-20.3619	3.3877	-6.01052	1.84926e-09	9.0835e-09	Fungi	Ascomycota	Dothideomycetes	Dothideales	Dothioraceae	Hormonema	Hormonema_viticola	Ascomycota
ASV_12971	48.8006	-3.88681	2.35911	-1.64758	0.0994396	0.172489	Fungi	Ascomycota	Sordariomycetes	Hypocreales	Hypocreales_fam_Incertae_sedis	Sesquicillium	Sesquicillium_microsporum	p-adj
ASV_13149	30.0678	-20.3543	3.38476	-6.0135	1.81563e-09	8.94982e-09	Fungi	Ascomycota	Leotiomycetes	Helotiales	Helotiales_fam_Incertae_sedis	Cadophora	Cadophora_orchidicola	Ascomycota
ASV_12973	31.9733	-1.93354	2.13211	-0.906865	0.364478	0.442128	Fungi	Ascomycota	NA	NA	NA	NA	NA	p-adj
ASV_12975	39.3253	-2.41591	1.8491	-1.30653	0.191373	0.276361	Fungi	Ascomycota	NA	NA	NA	NA	NA	p-adj
ASV_12978	66.7298	2.91359	2.39018	1.21898	0.222851	0.308465	Fungi	Basidiomycota	Agaricomycetes	Tremellodendropsidales	unidentified	unidentified	unidentified	p-adj
ASV_12980	8.62365	-6.39401	2.58447	-2.47402	0.0133604	0.0464781	Fungi	Ascomycota	Dothideomycetes	Pleosporales	Phaeosphaeriaceae	Phaeosphaeria	Phaeosphaeria_marciensis	p-adj
ASV_12981	28.0195	-8.09354	2.97472	-2.72078	0.00651287	0.0252374	Fungi	Ascomycota	Sordariomycetes	Hypocreales	Nectriaceae	Volutella	Volutella_ciliata	p-adj
ASV_12982	41.2989	3.24236	2.92271	1.10937	0.267272	0.350418	Fungi	Ascomycota	Sordariomycetes	Sordariales	Lasiosphaeriaceae	NA	NA	p-adj
ASV_12983	46.4821	-2.55901	2.91472	-0.877962	0.379964	0.455761	Fungi	Ascomycota	Dothideomycetes	Venturiales	Sympoventuriaceae	Ochroconis	unidentified	p-adj
ASV_12984	13.9529	-1.78786	3.2446	-0.551027	0.581615	0.631875	Fungi	Ascomycota	Sordariomycetes	Sordariales	Lasiosphaeriaceae	Podospora	Podospora_glutinoides	p-adj
ASV_12987	19.8776	2.01978	2.29927	0.878441	0.379705	0.455761	Fungi	Ascomycota	Sordariomycetes	Coniochaetales	unidentified	unidentified	unidentified	p-adj
ASV_12988	23.2575	-1.3854	2.13842	-0.647864	0.517073	0.574754	Fungi	Ascomycota	Leotiomycetes	NA	NA	NA	NA	p-adj
ASV_12992	48.5825	-2.9515	2.03066	-1.45347	0.146094	0.230024	Fungi	Ascomycota	Sordariomycetes	Xylariales	Microdochiaceae	Idriella	Idriella_lunata	p-adj
ASV_12994	50.3871	-3.94219	2.93255	-1.34429	0.178855	0.263201	Fungi	Ascomycota	Dothideomycetes	Pleosporales	Amorosiaceae	Angustimassarina	Angustimassarina_acerina	p-adj
ASV_1914	9.44102	-20.3465	3.3873	-6.0067	1.89338e-09	2.87966e-08	Bacteria	Proteobacteria	Alphaproteobacteria	Rhizobiales	Hyphomicrobiaceae	Pedomicrobium	NA	Proteobacteria
ASV_12998	62.0723	-3.79409	2.78297	-1.36332	0.172781	0.257509	Fungi	Ascomycota	Eurotiomycetes	Eurotiales	Aspergillaceae	Aspergillus	Aspergillus_flaschentraegeri	p-adj
ASV_12999	19.1774	-0.200989	2.6061	-0.0771225	0.938526	0.948727	Fungi	Ascomycota	NA	NA	NA	NA	NA	p-adj
ASV_15086	9.51531	-20.3373	3.38777	-6.00317	1.93507e-09	9.40565e-09	Fungi	Ascomycota	Dothideomycetes	Pleosporales	Didymellaceae	NA	NA	Ascomycota
ASV_13004	9.91236	-2.48969	3.15183	-0.789918	0.429576	0.498136	Fungi	Ascomycota	Sordariomycetes	Hypocreales	Hypocreaceae	Trichoderma	Trichoderma_virens	p-adj
ASV_13007	31.918	3.26027	3.21339	1.01459	0.310301	0.39103	Fungi	Basidiomycota	Agaricomycetes	Tremellodendropsidales	unidentified	unidentified	unidentified	p-adj
ASV_13008	101.994	-7.11224	3.28856	-2.16273	0.0305623	0.0870089	Fungi	Ascomycota	Eurotiomycetes	Chaetothyriales	NA	NA	NA	p-adj
ASV_13009	13.0428	-6.98957	2.58902	-2.6997	0.00694019	0.0267446	Fungi	Ascomycota	Dothideomycetes	Pleosporales	Sporormiaceae	Preussia	Preussia_flanaganii	p-adj
ASV_13010	69.5673	-4.18649	3.23929	-1.29241	0.196215	0.282186	Fungi	Basidiomycota	Agaricomycetes	Agaricales	Entolomataceae	Clitopilus	unidentified	p-adj
ASV_12972	28.5654	-20.3264	3.38484	-6.00514	1.91165e-09	9.32432e-09	Fungi	Ascomycota	Sordariomycetes	Sordariales	NA	NA	NA	Ascomycota
ASV_13022	22.0411	-2.29194	2.94852	-0.777319	0.43697	0.50378	Fungi	Ascomycota	Eurotiomycetes	Chaetothyriales	Cyphellophoraceae	Cyphellophora	NA	p-adj
ASV_13024	29.2627	-3.84513	2.81013	-1.36831	0.171215	0.255449	Fungi	Ascomycota	Eurotiomycetes	Chaetothyriales	Herpotrichiellaceae	Exophiala	Exophiala_equina	p-adj
ASV_13027	15.1352	4.46678	3.10195	1.43999	0.149869	0.232815	Fungi	Ascomycota	Eurotiomycetes	Chaetothyriales	Herpotrichiellaceae	Cladophialophora	unidentified	p-adj
ASV_13028	32.0318	-4.02975	2.5541	-1.57776	0.114622	0.191723	Fungi	Ascomycota	Sordariomycetes	Chaetosphaeriales	Chaetosphaeriaceae	unidentified	unidentified	p-adj
ASV_13029	13.4532	-1.85762	2.56449	-0.724365	0.468842	0.530441	Fungi	Ascomycota	Eurotiomycetes	Eurotiales	Trichocomaceae	Talaromyces	Talaromyces_infraolivaceus	p-adj
ASV_14588	9.36722	-20.3201	3.38783	-5.99797	1.998e-09	9.67779e-09	Fungi	Ascomycota	Dothideomycetes	Pleosporales	NA	NA	NA	Ascomycota
ASV_13033	12.8672	-3.98771	3.28924	-1.21235	0.225378	0.310368	Fungi	Ascomycota	Dothideomycetes	Pleosporales	Melanommataceae	Melanomma	Melanomma_japonicum	p-adj
ASV_13034	10.9986	-6.74174	3.34067	-2.01808	0.0435829	0.113854	Fungi	Ascomycota	Sordariomycetes	Sordariales	Chaetomiaceae	Chaetomium	Chaetomium_acropullum	p-adj
ASV_13666	9.10161	-20.2784	3.38797	-5.98542	2.15834e-09	1.04183e-08	Fungi	Ascomycota	Sordariomycetes	Hypocreales	unidentified	unidentified	unidentified	Ascomycota
ASV_13038	27.8065	2.74934	2.31926	1.18544	0.235843	0.318479	Fungi	Ascomycota	Sordariomycetes	Xylariales	NA	NA	NA	p-adj
ASV_3857	8.89559	-20.2669	3.38754	-5.98279	2.19343e-09	3.25102e-08	Bacteria	Actinobacteria	Actinobacteria	Actinomycetales	Thermomonosporaceae	Actinomadura	NA	Actinobacteria
ASV_3858	8.89559	-20.2669	3.38754	-5.98279	2.19343e-09	3.25102e-08	Bacteria	Verrucomicrobia	[Spartobacteria]	[Chthoniobacterales]	[Chthoniobacteraceae]	DA101	NA	Verrucomicrobia
ASV_13044	11.8534	-6.85109	2.6033	-2.63169	0.00849613	0.0321195	Fungi	Ascomycota	Leotiomycetes	Helotiales	Helotiaceae	Crocicreas	unidentified	p-adj
ASV_13045	17.2963	0.93804	2.35616	0.398123	0.69054	0.729222	Fungi	Basidiomycota	Agaricomycetes	Cantharellales	Ceratobasidiaceae	Thanatephorus	Thanatephorus_cucumeris	p-adj
ASV_13650	18.0407	-20.2375	3.38569	-5.97737	2.26774e-09	1.09086e-08	Fungi	Basidiomycota	Agaricomycetes	NA	NA	NA	NA	Basidiomycota
ASV_13047	17.5424	1.83039	3.2168	0.56901	0.56935	0.620018	Fungi	Mortierellomycota	Mortierellomycetes	Mortierellales	Mortierellaceae	Mortierella	NA	p-adj
ASV_13049	34.2815	-4.92482	3.16559	-1.55574	0.119771	0.198669	Fungi	Ascomycota	Sordariomycetes	Hypocreales	NA	NA	NA	p-adj
ASV_13051	67.2349	-3.09651	3.2332	-0.957723	0.338203	0.419464	Fungi	Ascomycota	NA	NA	NA	NA	NA	p-adj
ASV_13054	21.5549	-2.17021	1.99764	-1.08639	0.277308	0.360191	Fungi	Ascomycota	Dothideomycetes	Capnodiales	Teratosphaeriaceae	Devriesia	Devriesia_fraserae	p-adj
ASV_13055	31.794	5.00016	2.45638	2.03558	0.0417924	0.110627	Fungi	Ascomycota	Eurotiomycetes	Chaetothyriales	Trichomeriaceae	Knufia	Knufia_tsunedae	p-adj
ASV_13057	10.702	-6.70504	2.62221	-2.55702	0.0105574	0.0387567	Fungi	Ascomycota	Leotiomycetes	Helotiales	NA	NA	NA	p-adj
ASV_13059	12.1334	-1.81331	2.88075	-0.629458	0.529049	0.585268	Fungi	Ascomycota	Sordariomycetes	Hypocreales	Hypocreales_fam_Incertae_sedis	Acremonium	Acremonium_hennebertii	p-adj
ASV_14694	13.1008	-20.2351	3.38657	-5.97511	2.29934e-09	1.10226e-08	Fungi	Basidiomycota	NA	NA	NA	NA	NA	Basidiomycota
ASV_13062	6.20754	-5.91356	3.39013	-1.74435	0.0810988	0.149659	Fungi	Ascomycota	Eurotiomycetes	Chaetothyriales	Trichomeriaceae	Knufia	Knufia_tsunedae	p-adj
ASV_13065	7.0323	-6.09667	3.30428	-1.84508	0.0650258	0.140078	Fungi	Ascomycota	Sordariomycetes	Coniochaetales	Coniochaetaceae	Coniochaeta	NA	p-adj
ASV_13067	11.4101	-1.88314	2.53654	-0.742405	0.457842	0.521805	Fungi	Basidiomycota	NA	NA	NA	NA	NA	p-adj
ASV_13074	43.804	8.82469	2.97964	2.96167	0.00305979	0.0126284	Fungi	Ascomycota	Dothideomycetes	NA	NA	NA	NA	p-adj
ASV_13076	12.4314	-6.92109	3.32171	-2.08359	0.0371971	0.100367	Fungi	Ascomycota	Sordariomycetes	Sordariales	Lasiosphaeriaceae	NA	NA	p-adj
ASV_13077	63.0933	-4.33872	3.24213	-1.33823	0.18082	0.264685	Fungi	Basidiomycota	Agaricomycetes	Agaricales	Entolomataceae	Clitopilus	unidentified	p-adj
ASV_13082	13.0933	1.10162	2.5543	0.431281	0.666264	0.70626	Fungi	Ascomycota	Sordariomycetes	Glomerellales	Glomerellaceae	Colletotrichum	Colletotrichum_coccodes	p-adj
ASV_13085	14.2739	1.98317	2.61475	0.758453	0.44818	0.512888	Fungi	Basidiomycota	Agaricomycetes	Agaricales	Agaricaceae	Lepiota	unidentified	p-adj
ASV_13087	11.2466	0.129156	2.56824	0.0502898	0.959891	0.96822	Fungi	Ascomycota	Sordariomycetes	NA	NA	NA	NA	p-adj
ASV_13091	46.1991	-4.81982	2.51772	-1.91436	0.0555738	0.130076	Fungi	Ascomycota	Eurotiomycetes	Chaetothyriales	NA	NA	NA	p-adj
ASV_13093	107.963	7.60806	2.98298	2.55049	0.0107572	0.0393865	Fungi	Ascomycota	Eurotiomycetes	Chaetothyriales	unidentified	unidentified	unidentified	p-adj
ASV_13096	22.1969	-2.34928	2.39206	-0.982118	0.326042	0.408284	Fungi	Ascomycota	NA	NA	NA	NA	NA	p-adj
ASV_13097	9.65925	-1.09886	3.24747	-0.338373	0.735082	0.766688	Fungi	Ascomycota	Dothideomycetes	Capnodiales	NA	NA	NA	p-adj
ASV_1878	8.61493	-20.2225	3.38767	-5.96943	2.38082e-09	3.4626e-08	Bacteria	Proteobacteria	Alphaproteobacteria	Rhizobiales	Hyphomicrobiaceae	Devosia	NA	Proteobacteria
ASV_13102	26.9559	-8.03779	2.97939	-2.6978	0.00697993	0.026752	Fungi	Ascomycota	Dothideomycetes	Capnodiales	unidentified	unidentified	unidentified	p-adj
ASV_14320	8.66727	-20.2103	3.3882	-5.96491	2.44771e-09	1.16538e-08	Fungi	Ascomycota	Sordariomycetes	NA	NA	NA	NA	Ascomycota
ASV_13110	15.4908	-3.06871	2.52859	-1.21361	0.224898	0.310319	Fungi	Ascomycota	Sordariomycetes	Xylariales	Microdochiaceae	NA	NA	p-adj
ASV_13112	37.7034	5.62812	2.83475	1.9854	0.0471002	0.119614	Fungi	Ascomycota	Dothideomycetes	Venturiales	Sympoventuriaceae	Ochroconis	unidentified	p-adj
ASV_13121	8.96469	0.0065574	3.13593	0.00209105	0.998332	0.998332	Fungi	Ascomycota	Eurotiomycetes	Eurotiales	Aspergillaceae	Penicillium	NA	p-adj
ASV_13123	34.6168	-6.51068	2.61665	-2.48817	0.0128401	0.0448921	Fungi	Ascomycota	Sordariomycetes	Hypocreales	NA	NA	NA	p-adj
ASV_13124	21.2983	-2.88549	2.82771	-1.02043	0.307523	0.38823	Fungi	Ascomycota	Leotiomycetes	Helotiales	Helotiaceae	Tetracladium	Tetracladium_setigerum	p-adj
ASV_13125	12.8379	-1.85965	3.15834	-0.588806	0.555992	0.608509	Fungi	Ascomycota	Dothideomycetes	Pleosporales	Didymellaceae	NA	NA	p-adj
ASV_15056	8.54519	-20.1882	3.38826	-5.95826	2.54932e-09	1.20962e-08	Fungi	Ascomycota	NA	NA	NA	NA	NA	Ascomycota
ASV_13128	7.96781	-0.219324	2.31668	-0.0946715	0.924576	0.935982	Fungi	Basidiomycota	Agaricomycetes	Geastrales	Geastraceae	Geastrum	unidentified	p-adj
ASV_13129	48.2444	8.96454	3.38428	2.64887	0.00807608	0.0306979	Fungi	Ascomycota	Sordariomycetes	Hypocreales	Nectriaceae	Fusarium	Fusarium_nurragi	p-adj
ASV_13130	6.50474	-3.62083	3.05392	-1.18563	0.235767	0.318479	Fungi	Ascomycota	Sordariomycetes	NA	NA	NA	NA	p-adj
ASV_2772	8.3789	-20.1845	3.38779	-5.958	2.55336e-09	3.58657e-08	Bacteria	Actinobacteria	Actinobacteria	Actinomycetales	Actinosynnemataceae	Lentzea	NA	Actinobacteria
ASV_13132	15.0899	-1.66191	3.24241	-0.512554	0.608263	0.654223	Fungi	Ascomycota	Leotiomycetes	Helotiales	Helotiales_fam_Incertae_sedis	Cadophora	Cadophora_orchidicola	p-adj
ASV_13136	18.2293	-3.73972	2.90287	-1.28828	0.197647	0.283661	Fungi	Ascomycota	Sordariomycetes	Hypocreales	Cordycipitaceae	Lecanicillium	unidentified	p-adj
ASV_13137	18.0273	-1.21357	3.23789	-0.374802	0.707808	0.743685	Fungi	Ascomycota	Leotiomycetes	Helotiales	Helotiales_fam_Incertae_sedis	Cadophora	unidentified	p-adj
ASV_13138	13.9776	-7.08987	2.58518	-2.74251	0.00609714	0.0238919	Fungi	Ascomycota	Sordariomycetes	Sordariales	Chaetomiaceae	NA	NA	p-adj
ASV_13139	66.9402	4.97138	2.91024	1.70823	0.0875931	0.156456	Fungi	Ascomycota	Dothideomycetes	Pleosporales	Pleosporaceae	Alternaria	Alternaria_eureka	p-adj
ASV_13140	55.9295	-6.01493	3.19772	-1.88101	0.0599709	0.134501	Fungi	Ascomycota	Sordariomycetes	Sordariales	Chaetomiaceae	NA	NA	p-adj
ASV_13145	7.07826	-1.17955	3.25586	-0.362286	0.717138	0.749931	Fungi	Ascomycota	Sordariomycetes	Hypocreales	Nectriaceae	Fusarium	Fusarium_solani	p-adj
ASV_15099	8.30105	-20.1479	3.38841	-5.94613	2.74552e-09	1.29392e-08	Fungi	Ascomycota	Sordariomycetes	Sordariales	Lasiosphaeriaceae	NA	NA	Ascomycota
ASV_13147	41.6787	2.89866	2.37141	1.22234	0.221579	0.308465	Fungi	Ascomycota	NA	NA	NA	NA	NA	p-adj
ASV_3810	7.86784	-20.0947	3.38808	-5.93099	3.01109e-09	4.05018e-08	Bacteria	Nitrospirae	Nitrospira	Nitrospirales	Nitrospiraceae	JG37-AG-70	NA	Nitrospirae
ASV_13150	33.6446	-2.71292	2.38515	-1.13742	0.255363	0.339268	Fungi	Ascomycota	Dothideomycetes	Capnodiales	unidentified	unidentified	unidentified	p-adj
ASV_13151	23.2061	-3.50758	2.21354	-1.5846	0.113057	0.189334	Fungi	Mucoromycota	Mucoromycetes	Mucorales	Mucoraceae	Mucor	Mucor_durus	p-adj
ASV_13154	14.1551	-3.30705	2.23687	-1.47843	0.139292	0.223863	Fungi	Ascomycota	Eurotiomycetes	Eurotiales	Trichocomaceae	Sagenomella	Sagenomella_striatispora	p-adj
ASV_13155	10.7312	-1.14971	2.85347	-0.402917	0.687009	0.726595	Fungi	Ascomycota	Sordariomycetes	Hypocreales	Bionectriaceae	Clonostachys	unidentified	p-adj
ASV_13156	33.3994	-2.07285	1.79195	-1.15676	0.247371	0.33245	Fungi	Ascomycota	Dothideomycetes	Capnodiales	Cladosporiaceae	Cladosporium	NA	p-adj
ASV_1144	7.66009	-20.0555	3.38821	-5.91921	3.235e-09	4.16837e-08	Bacteria	Bacteroidetes	[Saprospirae]	[Saprospirales]	Chitinophagaceae	Segetibacter	NA	Bacteroidetes
ASV_13160	23.5562	-7.84302	3.3531	-2.33903	0.0193336	0.0611574	Fungi	Ascomycota	Sordariomycetes	Hypocreales	Niessliaceae	Niesslia	Niesslia_tenuis	p-adj
ASV_13161	61.5282	-4.32056	3.24235	-1.33254	0.182683	0.266851	Fungi	Ascomycota	Dothideomycetes	Capnodiales	unidentified	unidentified	unidentified	p-adj
ASV_13162	21.2348	-4.93287	2.80265	-1.76008	0.0783951	0.147385	Fungi	Ascomycota	Sordariomycetes	NA	NA	NA	NA	p-adj
ASV_13165	11.8208	-4.26327	2.79418	-1.52577	0.127067	0.208295	Fungi	Chytridiomycota	Rhizophydiomycetes	Rhizophydiales	Rhizophydiales_fam_Incertae_sedis	Operculomyces	Operculomyces_laminatus	p-adj
ASV_13308	7.73023	-20.0523	3.38877	-5.91728	3.27318e-09	1.5374e-08	Fungi	Ascomycota	Sordariomycetes	Sordariales	Lasiosphaeriaceae	NA	NA	Ascomycota
ASV_13167	19.0273	-4.13568	2.77598	-1.48981	0.136275	0.220282	Fungi	Ascomycota	Eurotiomycetes	Chaetothyriales	NA	NA	NA	p-adj
ASV_14536	7.5686	-20.0236	3.38889	-5.90858	3.45068e-09	1.60993e-08	Fungi	Ascomycota	Eurotiomycetes	Chaetothyriales	Herpotrichiellaceae	Rhinocladiella	unidentified	Ascomycota
ASV_13170	16.7061	-1.0757	2.89015	-0.372194	0.709748	0.744435	Fungi	Ascomycota	Dothideomycetes	Pleosporales	Didymosphaeriaceae	Paraconiothyrium	Paraconiothyrium_archidendri	p-adj
ASV_13171	6.81311	-2.39578	3.27532	-0.731467	0.464494	0.526376	Fungi	Ascomycota	Eurotiomycetes	Chaetothyriales	Trichomeriaceae	Knufia	Knufia_tsunedae	p-adj
ASV_14183	25.9941	-20.0044	3.38498	-5.90975	3.42628e-09	1.60391e-08	Fungi	Ascomycota	Sordariomycetes	NA	NA	NA	NA	Ascomycota
ASV_13174	54.4447	6.36151	3.14816	2.02071	0.0433097	0.113353	Fungi	Ascomycota	Sordariomycetes	Sordariales	Lasiosphaeriaceae	Podospora	NA	p-adj
ASV_13175	9.72134	0.947284	2.52887	0.374589	0.707966	0.743685	Fungi	Ascomycota	Dothideomycetes	Pleosporales	Sporormiaceae	Preussia	Preussia_polymorpha	p-adj
ASV_13177	15.7555	0.941231	2.57463	0.365579	0.714679	0.74792	Fungi	Ascomycota	Leotiomycetes	NA	NA	NA	NA	p-adj
ASV_13178	18.4373	-7.49003	2.955	-2.5347	0.0112543	0.0408849	Fungi	Ascomycota	Dothideomycetes	Pleosporales	Didymellaceae	NA	NA	p-adj
ASV_1059	7.32895	-19.9992	3.38843	-5.90222	3.5864e-09	4.53563e-08	Bacteria	Proteobacteria	Alphaproteobacteria	Rhizobiales	Hyphomicrobiaceae	Rhodoplanes	NA	Proteobacteria
ASV_13181	7.98007	-6.27958	3.31351	-1.89514	0.0580733	0.132807	Fungi	Ascomycota	Eurotiomycetes	Eurotiales	Aspergillaceae	Penicillium	Penicillium_jamesonlandense	p-adj
ASV_13182	64.6734	4.96513	3.01446	1.64711	0.0995364	0.172489	Fungi	Ascomycota	Sordariomycetes	NA	NA	NA	NA	p-adj
ASV_13186	43.0353	4.84806	2.62703	1.84546	0.0649713	0.140078	Fungi	Ascomycota	Dothideomycetes	Pleosporales	Phaeosphaeriaceae	Neosetophoma	Neosetophoma_rosarum	p-adj
ASV_13188	39.5069	-3.20991	3.23909	-0.99099	0.321691	0.403303	Fungi	Ascomycota	Sordariomycetes	Hypocreales	Nectriaceae	Volutella	unidentified	p-adj
ASV_13189	59.1372	5.42206	3.25905	1.66369	0.0961742	0.168124	Fungi	Ascomycota	Sordariomycetes	Xylariales	NA	NA	NA	p-adj
ASV_12838	126.419	-10.2666	3.09904	-3.31285	0.00092351	0.00408983	Fungi	Ascomycota	Eurotiomycetes	Chaetothyriales	NA	NA	NA	Ascomycota
ASV_13191	22.1583	-7.75531	2.94455	-2.63378	0.00844393	0.0320089	Fungi	Ascomycota	Eurotiomycetes	Chaetothyriales	Trichomeriaceae	Knufia	Knufia_tsunedae	p-adj
ASV_13192	13.9766	-1.65098	2.88592	-0.572082	0.567267	0.618232	Fungi	Chytridiomycota	Chytridiomycetes	unidentified	unidentified	unidentified	unidentified	p-adj
ASV_13197	19.3423	-2.65925	3.21102	-0.828163	0.407578	0.478484	Fungi	Ascomycota	Eurotiomycetes	Eurotiales	Aspergillaceae	Penicillium	Penicillium_megasporum	p-adj
ASV_13199	7.62505	-6.21782	3.2935	-1.88791	0.0590382	0.133699	Fungi	Ascomycota	Eurotiomycetes	Eurotiales	Aspergillaceae	Penicillium	NA	p-adj
ASV_12577	99.769	-9.925	2.66602	-3.72278	0.000197042	0.000895354	Fungi	Ascomycota	Sordariomycetes	Hypocreales	Hypocreaceae	Trichoderma	NA	Ascomycota
ASV_13203	31.4397	-5.29054	2.767	-1.91201	0.0558748	0.130562	Fungi	Ascomycota	Eurotiomycetes	Chaetothyriales	Herpotrichiellaceae	Cladophialophora	unidentified	p-adj
ASV_152	86.8422	-9.77021	2.49344	-3.91837	8.91509e-05	0.00109764	Bacteria	Verrucomicrobia	[Spartobacteria]	[Chthoniobacterales]	[Chthoniobacteraceae]	DA101	NA	Verrucomicrobia
ASV_13207	8.81114	1.49287	3.14986	0.473949	0.635537	0.677291	Fungi	Ascomycota	Eurotiomycetes	Chaetothyriales	NA	NA	NA	p-adj
ASV_13209	11.7637	1.6955	2.53762	0.668148	0.504039	0.562058	Fungi	Ascomycota	Lecanoromycetes	Acarosporales	Acarosporaceae	NA	NA	p-adj
ASV_13210	13.6726	-7.05837	3.33451	-2.11676	0.0342801	0.0950711	Fungi	Mortierellomycota	Mortierellomycetes	Mortierellales	Mortierellaceae	Mortierella	NA	p-adj
ASV_13212	29.8502	1.7537	2.30807	0.75981	0.447368	0.512888	Fungi	Ascomycota	Eurotiomycetes	Chaetothyriales	Herpotrichiellaceae	Cladophialophora	Cladophialophora_chaetospira	p-adj
ASV_12655	87.6155	-9.73809	2.98644	-3.26077	0.00111109	0.00488948	Fungi	Ascomycota	Eurotiomycetes	Chaetothyriales	Trichomeriaceae	Knufia	Knufia_tsunedae	Ascomycota
ASV_13214	43.7611	-4.99828	3.25685	-1.5347	0.124858	0.205155	Fungi	Ascomycota	Eurotiomycetes	Chaetothyriales	NA	NA	NA	p-adj
ASV_12427	85.7225	-9.70662	2.97969	-3.25759	0.00112363	0.0049137	Fungi	Ascomycota	Eurotiomycetes	Chaetothyriales	Herpotrichiellaceae	Cladophialophora	NA	Ascomycota
ASV_12388	81.3766	-9.63141	2.56187	-3.75952	0.000170239	0.000776091	Fungi	Ascomycota	Dothideomycetes	Dothideales	Dothioraceae	Hormonema	Hormonema_viticola	Ascomycota
ASV_13221	21.6538	1.5476	2.34082	0.661137	0.508525	0.566155	Fungi	Ascomycota	Eurotiomycetes	Eurotiales	Aspergillaceae	Penicillium	Penicillium_longicatenatum	p-adj
ASV_13223	15.1376	-2.48172	3.1835	-0.779556	0.435652	0.503053	Fungi	Ascomycota	Sordariomycetes	Sordariales	Cephalothecaceae	Cephalotheca	Cephalotheca_sulfurea	p-adj
ASV_13224	8.10695	-4.37634	3.07237	-1.42442	0.154326	0.238939	Fungi	Ascomycota	NA	NA	NA	NA	NA	p-adj
ASV_13229	16.4886	0.325482	2.14373	0.151829	0.879322	0.895914	Fungi	Ascomycota	Leotiomycetes	Helotiales	NA	NA	NA	p-adj
ASV_13230	25.4279	-2.86615	2.07744	-1.37965	0.167693	0.251549	Fungi	Ascomycota	Sordariomycetes	Glomerellales	Plectosphaerellaceae	Plectosphaerella	Plectosphaerella_oratosquillae	p-adj
ASV_13231	14.13	-3.4153	3.14009	-1.08765	0.276751	0.359826	Fungi	Ascomycota	Eurotiomycetes	Eurotiales	Aspergillaceae	Penicillium	Penicillium_longicatenatum	p-adj
ASV_13232	6.01818	-3.2087	3.31139	-0.968988	0.332551	0.414394	Fungi	Ascomycota	Eurotiomycetes	Eurotiales	NA	NA	NA	p-adj
ASV_13238	44.5998	0.149856	3.22997	0.0463955	0.962995	0.970649	Fungi	Basidiomycota	Agaricomycetes	NA	NA	NA	NA	p-adj
ASV_12357	70.934	-9.43348	2.97431	-3.17166	0.00151572	0.00646616	Fungi	Ascomycota	Eurotiomycetes	Chaetothyriales	NA	NA	NA	Ascomycota
ASV_12779	58.1549	-9.1469	2.58944	-3.53238	0.000411831	0.00185924	Fungi	Ascomycota	Dothideomycetes	Capnodiales	unidentified	unidentified	unidentified	Ascomycota
ASV_13246	72.105	-2.81999	3.23177	-0.872586	0.382889	0.457436	Fungi	Ascomycota	Dothideomycetes	Pleosporales	NA	NA	NA	p-adj
ASV_13251	7.92336	-1.06774	3.15897	-0.338002	0.735361	0.766688	Fungi	Ascomycota	Eurotiomycetes	Chaetothyriales	NA	NA	NA	p-adj
ASV_13253	9.1009	-1.84708	2.57226	-0.718076	0.47271	0.53352	Fungi	Basidiomycota	NA	NA	NA	NA	NA	p-adj
ASV_13254	11.1429	-2.89934	2.51744	-1.1517	0.249444	0.333948	Fungi	Ascomycota	Sordariomycetes	Hypocreales	Hypocreaceae	Monocillium	Monocillium_griseo-ochraceum	p-adj
ASV_13257	49.6191	3.71461	2.33622	1.59001	0.111833	0.18836	Fungi	Ascomycota	Orbiliomycetes	Orbiliales	unidentified	unidentified	unidentified	p-adj
ASV_13259	54.8634	3.09705	2.78829	1.11074	0.266682	0.350238	Fungi	Ascomycota	NA	NA	NA	NA	NA	p-adj
ASV_13260	23.9923	-7.86962	3.36871	-2.33609	0.0194863	0.061278	Fungi	Ascomycota	Sordariomycetes	Hypocreales	Niessliaceae	Niesslia	Niesslia_tenuis	p-adj
ASV_13263	40.0363	-4.17967	2.96727	-1.40859	0.158957	0.242874	Fungi	Ascomycota	Eurotiomycetes	Eurotiales	Aspergillaceae	Aspergillus	NA	p-adj
ASV_13264	64.3586	3.08962	2.55739	1.20811	0.227004	0.312018	Fungi	Ascomycota	Dothideomycetes	Capnodiales	Mycosphaerellaceae	Septoria	Septoria_cretae	p-adj
ASV_13265	5.87179	-5.83428	2.9612	-1.97024	0.0488111	0.121223	Fungi	Ascomycota	Sordariomycetes	NA	NA	NA	NA	p-adj
ASV_13269	14.2145	0.447669	3.23881	0.13822	0.890066	0.904987	Fungi	Ascomycota	Leotiomycetes	Helotiales	Helotiales_fam_Incertae_sedis	Cadophora	Cadophora_orchidicola	p-adj
ASV_13275	29.4308	-3.41011	2.30827	-1.47735	0.139582	0.22407	Fungi	Ascomycota	Sordariomycetes	Xylariales	Beltraniaceae	NA	NA	p-adj
ASV_12904	56.2843	-9.09921	2.99473	-3.0384	0.00237834	0.00999334	Fungi	Ascomycota	Dothideomycetes	Capnodiales	unidentified	unidentified	unidentified	Ascomycota
ASV_163	54.3353	-9.09367	2.50081	-3.63629	0.000276588	0.00335219	Bacteria	Bacteroidetes	Sphingobacteriia	Sphingobacteriales	Sphingobacteriaceae	Pedobacter	NA	Bacteroidetes
ASV_174	48.7951	-8.93855	2.50284	-3.57136	0.000355128	0.00423787	Bacteria	Proteobacteria	Betaproteobacteria	Burkholderiales	Oxalobacteraceae	Massilia	NA	Proteobacteria
ASV_13282	8.87789	1.16108	3.15036	0.368556	0.712459	0.74624	Fungi	Ascomycota	Sordariomycetes	Magnaporthales	Magnaporthaceae	Mycoleptodiscus	unidentified	p-adj
ASV_12422	49.5825	-8.9165	2.57392	-3.46417	0.000531867	0.00238571	Fungi	Ascomycota	Sordariomycetes	Hypocreales	Hypocreaceae	Trichoderma	NA	Ascomycota
ASV_13287	32.3523	8.38773	3.38185	2.48022	0.0131302	0.0457917	Fungi	unidentified	unidentified	unidentified	unidentified	unidentified	unidentified	p-adj
ASV_13288	11.7695	-3.39144	2.78271	-1.21875	0.222939	0.308465	Fungi	Ascomycota	Eurotiomycetes	Chaetothyriales	NA	NA	NA	p-adj
ASV_13290	13.0757	-3.79486	3.1144	-1.21849	0.223038	0.308465	Fungi	Ascomycota	Sordariomycetes	Hypocreales	Hypocreaceae	Monocillium	Monocillium_arctiicola	p-adj
ASV_13292	13.0347	2.53883	2.81777	0.901009	0.367584	0.445507	Fungi	Ascomycota	Leotiomycetes	NA	NA	NA	NA	p-adj
ASV_13294	26.6166	3.28185	2.91035	1.12765	0.25947	0.343416	Fungi	Ascomycota	Sordariomycetes	Sordariales	Lasiosphaeriaceae	Podospora	Podospora_glutinoides	p-adj
ASV_13296	19.6578	7.66775	3.36471	2.27887	0.0226746	0.068614	Fungi	Ascomycota	Leotiomycetes	Helotiales	Rutstroemiaceae	Rutstroemia	Rutstroemia_maritima	p-adj
ASV_13297	13.3253	1.9317	2.60866	0.740492	0.459002	0.522273	Fungi	Ascomycota	NA	NA	NA	NA	NA	p-adj
ASV_13301	17.6555	2.50049	3.17177	0.788358	0.430487	0.498779	Fungi	Ascomycota	Leotiomycetes	Helotiales	unidentified	unidentified	unidentified	p-adj
ASV_546	38.2864	-8.58866	2.50892	-3.42324	0.000618783	0.00712826	Bacteria	Proteobacteria	Alphaproteobacteria	Rhizobiales	Hyphomicrobiaceae	Rhodoplanes	NA	Proteobacteria
ASV_393	36.0935	-8.50355	2.4954	-3.4077	0.000655137	0.00750987	Bacteria	Proteobacteria	Gammaproteobacteria	Xanthomonadales	Xanthomonadaceae	Dyella	NA	Proteobacteria
ASV_13309	65.8875	3.89993	3.23726	1.2047	0.228319	0.312874	Fungi	Ascomycota	Sordariomycetes	NA	NA	NA	NA	p-adj
ASV_13311	10.953	-6.73931	2.93503	-2.29616	0.0216666	0.0659933	Fungi	Ascomycota	Eurotiomycetes	Chaetothyriales	NA	NA	NA	p-adj
ASV_13316	13.8255	2.81575	2.8234	0.997287	0.318625	0.400074	Fungi	Ascomycota	Eurotiomycetes	Eurotiales	Aspergillaceae	Penicillium	Penicillium_senticosum	p-adj
ASV_13317	16.0389	2.65533	3.17866	0.835364	0.403513	0.475423	Fungi	Ascomycota	Sordariomycetes	Xylariales	NA	NA	NA	p-adj
ASV_13318	9.98807	0.980954	2.56487	0.382458	0.702122	0.738658	Fungi	Ascomycota	Sordariomycetes	Hypocreales	Cordycipitaceae	Lecanicillium	Lecanicillium_dimorphum	p-adj
ASV_13322	8.92334	-6.43874	3.38807	-1.90041	0.0573788	0.131669	Fungi	Basidiomycota	Agaricomycetes	Agaricales	Tricholomataceae	Mycenella	unidentified	p-adj
ASV_13323	22.8743	3.28701	2.59459	1.26687	0.205201	0.29168	Fungi	Ascomycota	Eurotiomycetes	Eurotiales	Trichocomaceae	Talaromyces	NA	p-adj
ASV_13326	6.57194	1.69573	2.50492	0.676961	0.49843	0.55714	Fungi	Ascomycota	Dothideomycetes	Pleosporales	Pleosporales_fam_Incertae_sedis	Polyschema	Polyschema_sclerotigenum	p-adj
ASV_12480	35.526	-8.43591	2.60238	-3.24161	0.00118856	0.00516524	Fungi	Ascomycota	Sordariomycetes	NA	NA	NA	NA	Ascomycota
ASV_12887	35.2685	-8.42557	2.62087	-3.2148	0.00130535	0.00565516	Fungi	Ascomycota	Eurotiomycetes	Eurotiales	Aspergillaceae	Penicillium	Penicillium_soppii	Ascomycota
ASV_13327	30.6847	-8.22414	2.57111	-3.19868	0.00138059	0.0059626	Fungi	Ascomycota	Dothideomycetes	Capnodiales	unidentified	unidentified	unidentified	Ascomycota
ASV_13331	19.3635	2.67758	2.32044	1.15391	0.248537	0.333114	Fungi	Ascomycota	Dothideomycetes	NA	NA	NA	NA	p-adj
ASV_13336	30.9956	-3.60241	2.95693	-1.2183	0.223112	0.308465	Fungi	Ascomycota	Eurotiomycetes	Eurotiales	Aspergillaceae	Aspergillus	NA	p-adj
ASV_13340	24.579	3.02421	3.20218	0.944422	0.344954	0.424348	Fungi	unidentified	unidentified	unidentified	unidentified	unidentified	unidentified	p-adj
ASV_12885	30.096	-8.1967	2.569	-3.19062	0.00141967	0.00611245	Fungi	Ascomycota	Eurotiomycetes	Eurotiales	Aspergillaceae	Penicillium	NA	Ascomycota
ASV_12436	29.4623	-8.16546	2.57316	-3.17332	0.00150706	0.00644893	Fungi	Ascomycota	Sordariomycetes	Coniochaetales	unidentified	unidentified	unidentified	Ascomycota
ASV_13345	37.0581	-4.32069	3.25314	-1.32816	0.184125	0.267836	Fungi	Ascomycota	Dothideomycetes	Capnodiales	unidentified	unidentified	unidentified	p-adj
ASV_13347	6.59551	-6.00134	3.38973	-1.77045	0.076653	0.146216	Fungi	Basidiomycota	NA	NA	NA	NA	NA	p-adj
ASV_13350	30.6923	-4.9307	2.89401	-1.70376	0.0884255	0.157741	Fungi	Ascomycota	Sordariomycetes	Hypocreales	Hypocreales_fam_Incertae_sedis	Sporidesmium	Sporidesmium_melaleucae	p-adj
ASV_13352	42.7228	5.73239	2.57352	2.22745	0.0259175	0.0765995	Fungi	Ascomycota	Dothideomycetes	Pleosporales	Sporormiaceae	Preussia	Preussia_polymorpha	p-adj
ASV_13353	7.87019	0.473426	3.13219	0.151149	0.879858	0.895914	Fungi	Ascomycota	Dothideomycetes	Pleosporales	Phaeosphaeriaceae	Setophoma	Setophoma_terrestris	p-adj
ASV_13357	20.0426	-3.16296	2.32929	-1.3579	0.174494	0.259212	Fungi	Ascomycota	Leotiomycetes	Helotiales	Helotiales_fam_Incertae_sedis	Cadophora	NA	p-adj
ASV_13359	27.6489	-3.97092	3.25529	-1.21984	0.222526	0.308465	Fungi	Ascomycota	Pezizomycetes	Pezizales	Pezizaceae	unidentified	unidentified	p-adj
ASV_13360	38.9784	-3.29391	2.96677	-1.11027	0.266883	0.350238	Fungi	Ascomycota	Dothideomycetes	Capnodiales	unidentified	unidentified	unidentified	p-adj
ASV_13218	26.7479	-8.02505	2.63093	-3.05026	0.0022864	0.00963603	Fungi	Ascomycota	Leotiomycetes	NA	NA	NA	NA	Ascomycota
ASV_13365	45.6261	6.33185	3.20613	1.97492	0.0482775	0.120911	Fungi	Ascomycota	Sordariomycetes	Coniochaetales	unidentified	unidentified	unidentified	p-adj
ASV_13367	8.43348	-0.732737	2.823	-0.25956	0.795203	0.82048	Fungi	Ascomycota	Pezizomycetes	Pezizales	Pyronemataceae	unidentified	unidentified	p-adj
ASV_13368	36.7544	-8.4841	2.99208	-2.83552	0.00457518	0.0185534	Fungi	Ascomycota	Dothideomycetes	Capnodiales	unidentified	unidentified	unidentified	p-adj
ASV_13375	26.4657	-3.80549	3.1879	-1.19373	0.232584	0.31685	Fungi	Ascomycota	Sordariomycetes	Hypocreales	Cordycipitaceae	Simplicillium	Simplicillium_aogashimaense	p-adj
ASV_13378	53.3474	-4.56645	2.53553	-1.80099	0.0717051	0.14402	Fungi	Ascomycota	NA	NA	NA	NA	NA	p-adj
ASV_13379	11.673	-2.12498	3.13876	-0.677012	0.498398	0.55714	Fungi	Ascomycota	Eurotiomycetes	Eurotiales	Aspergillaceae	Penicillium	Penicillium_megasporum	p-adj
ASV_13384	25.4529	0.913297	2.36558	0.386078	0.699439	0.736946	Fungi	Ascomycota	Eurotiomycetes	Chaetothyriales	Herpotrichiellaceae	Cladophialophora	NA	p-adj
ASV_13386	15.1361	-5.01536	2.74503	-1.82707	0.0676887	0.142853	Fungi	Ascomycota	NA	NA	NA	NA	NA	p-adj
ASV_13387	39.0606	8.65981	3.3845	2.55867	0.0105074	0.0386749	Fungi	Ascomycota	Eurotiomycetes	Chaetothyriales	Herpotrichiellaceae	Cladophialophora	unidentified	p-adj
ASV_13389	20.8889	2.23736	2.29757	0.973795	0.330158	0.413068	Fungi	Ascomycota	NA	NA	NA	NA	NA	p-adj
ASV_13393	5.73749	-5.8067	3.39065	-1.71256	0.0867931	0.155226	Fungi	Ascomycota	Dothideomycetes	Capnodiales	NA	NA	NA	p-adj
ASV_13166	25.0357	-7.93146	2.58806	-3.06463	0.00217936	0.00924076	Fungi	Ascomycota	Sordariomycetes	Sordariales	Lasiosphaeriaceae	NA	NA	Ascomycota
ASV_13396	15.4732	-1.59425	3.24165	-0.491802	0.622859	0.667137	Fungi	Ascomycota	Eurotiomycetes	Eurotiales	Aspergillaceae	Penicillium	NA	p-adj
ASV_13398	24.7557	-3.58377	2.53603	-1.41314	0.157614	0.241617	Fungi	Ascomycota	Leotiomycetes	Helotiales	Helotiales_fam_Incertae_sedis	Spirosphaera	Spirosphaera_cupreorufescens	p-adj
ASV_13400	26.6716	-3.58568	2.81257	-1.27488	0.202353	0.288632	Fungi	Ascomycota	Sordariomycetes	Sordariales	Lasiosphaeriaceae	NA	NA	p-adj
ASV_13405	49.8695	-6.81675	3.23645	-2.10624	0.0351832	0.0964254	Fungi	Ascomycota	Sordariomycetes	NA	NA	NA	NA	p-adj
ASV_12375	3399.29	6.68269	1.95166	3.4241	0.000616837	0.00274916	Fungi	Ascomycota	Dothideomycetes	Pleosporales	Pleosporaceae	Alternaria	Alternaria_leptinellae	Ascomycota
ASV_13409	43.7237	3.34269	2.14057	1.56158	0.118386	0.196839	Fungi	Ascomycota	Dothideomycetes	Pleosporales	NA	NA	NA	p-adj
ASV_1212	29.1489	8.36361	2.4943	3.35309	0.000799146	0.00902724	Bacteria	Actinobacteria	Actinobacteria	Actinomycetales	Micromonosporaceae	Actinoplanes	NA	Actinobacteria
ASV_1140	35.0951	8.63118	2.515	3.43188	0.000599404	0.00693936	Bacteria	Proteobacteria	Alphaproteobacteria	Rhizobiales	Hyphomicrobiaceae	Rhodoplanes	NA	Proteobacteria
ASV_12541	397.526	8.68458	2.52667	3.43717	0.000587827	0.00262826	Fungi	Ascomycota	Sordariomycetes	Magnaporthales	Magnaporthaceae	Arxiella	unidentified	Ascomycota
ASV_13417	12.1433	0.303407	2.86005	0.106084	0.915515	0.928832	Fungi	Ascomycota	Sordariomycetes	Hypocreales	NA	NA	NA	p-adj
ASV_13419	10.5979	-2.51055	2.88018	-0.871666	0.383391	0.457511	Fungi	Ascomycota	NA	NA	NA	NA	NA	p-adj
ASV_13420	14.5172	-7.14276	2.97276	-2.40273	0.016273	0.0539213	Fungi	Ascomycota	Sordariomycetes	Hypocreales	Nectriaceae	Fusarium	Fusarium_caeruleum	p-adj
ASV_13423	54.9097	9.15015	2.80849	3.25803	0.00112187	0.0049137	Fungi	Ascomycota	Dothideomycetes	Pleosporales	Dictyosporiaceae	Dictyosporium	Dictyosporium_heptasporum	Ascomycota
ASV_13037	57.539	9.21856	2.58546	3.56555	0.0003631	0.00164456	Fungi	Ascomycota	Eurotiomycetes	Chaetothyriales	Trichomeriaceae	Knufia	Knufia_tsunedae	Ascomycota
ASV_13424	6.01485	-2.85149	2.73954	-1.04087	0.297937	0.379217	Fungi	Basidiomycota	Microbotryomycetes	Microbotryomycetes_ord_Incertae_sedis	Microbotryomycetes_fam_Incertae_sedis	Curvibasidium	unidentified	p-adj
ASV_13432	10.1953	-6.636	3.30345	-2.00881	0.0445576	0.115966	Fungi	Ascomycota	Dothideomycetes	Capnodiales	unidentified	unidentified	unidentified	p-adj
ASV_13435	30.0914	4.23372	2.58863	1.63551	0.101943	0.175802	Fungi	Ascomycota	Sordariomycetes	Sordariales	Lasiosphaeriaceae	Podospora	Podospora_bullata	p-adj
ASV_13437	8.27425	-6.33209	2.93509	-2.15737	0.0309767	0.0878302	Fungi	Ascomycota	NA	NA	NA	NA	NA	p-adj
ASV_13438	11.7973	-6.84625	2.92883	-2.33754	0.0194113	0.0612642	Fungi	Ascomycota	Dothideomycetes	Venturiales	Sympoventuriaceae	Ochroconis	unidentified	p-adj
ASV_13446	15.456	-2.05382	2.55359	-0.804287	0.421231	0.490499	Fungi	Ascomycota	Dothideomycetes	Pleosporales	NA	NA	NA	p-adj
ASV_13447	16.276	-5.55326	3.21506	-1.72727	0.08412	0.152597	Fungi	Ascomycota	Eurotiomycetes	Onygenales	Onygenaceae	Xanthothecium	Xanthothecium_peruvianum	p-adj
ASV_13448	25.5543	-3.99615	3.24502	-1.23147	0.218146	0.304619	Fungi	Ascomycota	Eurotiomycetes	Onygenales	Onygenales_fam_Incertae_sedis	Spiromastix	unidentified	p-adj
ASV_13450	13.758	-3.85314	3.14995	-1.22324	0.221239	0.308321	Fungi	Ascomycota	Leotiomycetes	Helotiales	Hyaloscyphaceae	NA	NA	p-adj
ASV_13279	66.2577	9.42141	2.66966	3.52907	0.000417019	0.00187659	Fungi	Ascomycota	Dothideomycetes	Pleosporales	Sporormiaceae	Preussia	Preussia_flanaganii	Ascomycota
ASV_13460	18.8936	7.61245	3.37	2.25889	0.0238905	0.0716715	Fungi	Ascomycota	Dothideomycetes	Pleosporales	Sporormiaceae	Preussia	Preussia_flanaganii	p-adj
ASV_13461	33.0071	8.4171	3.04922	2.76041	0.00577291	0.0228522	Fungi	Ascomycota	Leotiomycetes	Helotiales	Helotiaceae	NA	NA	p-adj
ASV_13104	69.3257	9.48683	3.03177	3.12914	0.0017532	0.00745645	Fungi	Ascomycota	Eurotiomycetes	Chaetothyriales	NA	NA	NA	Ascomycota
ASV_13465	7.7842	-2.56311	2.48475	-1.03153	0.30229	0.383359	Fungi	Ascomycota	Dothideomycetes	Pleosporales	unidentified	unidentified	unidentified	p-adj
ASV_12968	77.1549	9.64173	3.02818	3.184	0.00145253	0.00623469	Fungi	Ascomycota	Dothideomycetes	Pleosporales	Sporormiaceae	Preussia	Preussia_minipascua	Ascomycota
ASV_13477	13.8633	-3.24682	2.899	-1.11998	0.262723	0.346407	Fungi	Ascomycota	Eurotiomycetes	Chaetothyriales	Herpotrichiellaceae	Cladophialophora	unidentified	p-adj
ASV_12944	81.8532	9.72699	2.58686	3.76016	0.000169805	0.000776091	Fungi	Ascomycota	Eurotiomycetes	Chaetothyriales	unidentified	unidentified	unidentified	Ascomycota
ASV_12847	88.7027	9.84263	3.00627	3.27404	0.00106023	0.00468044	Fungi	Ascomycota	Eurotiomycetes	Chaetothyriales	NA	NA	NA	Ascomycota
ASV_13483	33.3068	3.61604	2.66922	1.35472	0.175508	0.259908	Fungi	Ascomycota	Pezizomycetes	Pezizales	Ascodesmidaceae	Cephaliophora	unidentified	p-adj
ASV_13486	28.7953	-3.7977	2.68473	-1.41455	0.1572	0.241461	Fungi	Ascomycota	Leotiomycetes	Helotiales	Helotiaceae	Scytalidium	unidentified	p-adj
ASV_12896	91.6162	9.88956	2.57304	3.84353	0.000121277	0.000556516	Fungi	Ascomycota	Dothideomycetes	Pleosporales	Phaeosphaeriaceae	Phaeosphaeria	Phaeosphaeria_caricicola	Ascomycota
ASV_12864	122.583	10.3093	3.04682	3.38364	0.000715329	0.00317798	Fungi	Ascomycota	Eurotiomycetes	Chaetothyriales	unidentified	unidentified	unidentified	Ascomycota
ASV_12691	169.267	10.7749	2.63374	4.0911	4.29327e-05	0.00019766	Fungi	Ascomycota	Eurotiomycetes	Chaetothyriales	Trichomeriaceae	Knufia	Knufia_tsunedae	Ascomycota
ASV_13495	10.4673	-1.83398	3.12129	-0.587572	0.55682	0.608749	Fungi	Mucoromycota	Mucoromycetes	Mucorales	Mucoraceae	Mucor	Mucor_racemosus	p-adj
ASV_13498	7.0139	4.0026	2.74945	1.45578	0.145454	0.229534	Fungi	Ascomycota	Leotiomycetes	Helotiales	Myxotrichaceae	NA	NA	p-adj
ASV_13499	11.5596	-3.89116	3.10355	-1.25378	0.209923	0.296935	Fungi	Ascomycota	Leotiomycetes	Thelebolales	Pseudeurotiaceae	Pseudeurotium	Pseudeurotium_desertorum	p-adj
ASV_12604	194.437	10.9751	2.56722	4.27509	1.91062e-05	8.82556e-05	Fungi	Ascomycota	Dothideomycetes	Pleosporales	Pleosporaceae	NA	NA	Ascomycota
ASV_13502	17.5051	-7.41592	2.63056	-2.81914	0.00481528	0.0194705	Fungi	Ascomycota	Dothideomycetes	Capnodiales	unidentified	unidentified	unidentified	p-adj
ASV_13504	6.77389	-6.04615	3.35904	-1.79997	0.0718658	0.14402	Fungi	Ascomycota	Pezizomycetes	Pezizales	Pezizaceae	unidentified	unidentified	p-adj
ASV_13505	8.39046	0.724694	2.57993	0.280897	0.77879	0.805346	Fungi	Ascomycota	Sordariomycetes	Myrmecridiales	Myrmecridiales_fam_Incertae_sedis	Atractospora	Atractospora_verruculosa	p-adj
ASV_12598	234.529	11.2455	2.5624	4.38868	1.14043e-05	5.28536e-05	Fungi	Ascomycota	Eurotiomycetes	Chaetothyriales	unidentified	unidentified	unidentified	Ascomycota
ASV_13509	11.8502	-3.22947	2.52611	-1.27844	0.201095	0.287721	Fungi	Ascomycota	Sordariomycetes	Hypocreales	NA	NA	NA	p-adj
ASV_13512	6.83616	-6.05924	3.38948	-1.78766	0.0738309	0.144108	Fungi	Ascomycota	Leotiomycetes	Helotiales	unidentified	unidentified	unidentified	p-adj
ASV_13513	9.03653	-1.76247	3.25456	-0.54154	0.588136	0.636007	Fungi	Ascomycota	Eurotiomycetes	Eurotiales	Aspergillaceae	Penicillium	Penicillium_senticosum	p-adj
ASV_13516	9.41127	-6.52078	3.30172	-1.97496	0.0482723	0.120911	Fungi	Ascomycota	Eurotiomycetes	Chaetothyriales	NA	NA	NA	p-adj
ASV_122	215.926	11.2525	2.5763	4.3677	1.25561e-05	0.000156246	Bacteria	Actinobacteria	Actinobacteria	Actinomycetales	Thermomonosporaceae	Actinoallomurus	iriomotensis	Actinobacteria
ASV_13521	10.5719	3.28811	2.76176	1.19058	0.233817	0.317909	Fungi	Ascomycota	NA	NA	NA	NA	NA	p-adj
ASV_2887	13.7346	20.0437	3.38642	5.91884	3.24227e-09	4.16837e-08	Bacteria	Actinobacteria	Rubrobacteria	Rubrobacterales	Rubrobacteraceae	Rubrobacter	NA	Actinobacteria
ASV_2443	14.2466	20.1122	3.38631	5.93927	2.86288e-09	3.89586e-08	Bacteria	Proteobacteria	Alphaproteobacteria	Sphingomonadales	Sphingomonadaceae	Kaistobacter	NA	Proteobacteria
ASV_13535	9.32775	6.59191	2.94449	2.23872	0.0251738	0.0750373	Fungi	Ascomycota	Dothideomycetes	Dothideales	Dothideales_fam_Incertae_sedis	Selenophoma	Selenophoma_mahoniae	p-adj
ASV_13536	9.76019	-6.56955	3.3258	-1.97533	0.0482307	0.120911	Fungi	Ascomycota	Pezizomycotina_cls_Incertae_sedis	Pezizomycotina_ord_Incertae_sedis	Pezizomycotina_fam_Incertae_sedis	Acrospeira	Acrospeira_mirabilis	p-adj
ASV_1967	16.1816	20.1335	3.38596	5.94617	2.74493e-09	3.80205e-08	Bacteria	Proteobacteria	Alphaproteobacteria	Rhodospirillales	Acetobacteraceae	Rhodopila	globiformis	Proteobacteria
ASV_13539	34.7803	6.38182	2.79131	2.28631	0.0222359	0.0675796	Fungi	Ascomycota	Dothideomycetes	Pleosporales	Phaeosphaeriaceae	unidentified	unidentified	p-adj
ASV_13540	20.4788	4.74347	3.28696	1.44312	0.148988	0.232815	Fungi	Ascomycota	NA	NA	NA	NA	NA	p-adj
ASV_13541	11.1824	-6.76934	2.62569	-2.57812	0.00993406	0.0368564	Fungi	Ascomycota	Sordariomycetes	Xylariales	Amphisphaeriaceae	Polyscytalum	Polyscytalum_neofecundissimum	p-adj
ASV_14658	17.2006	20.1559	3.38593	5.95283	2.63552e-09	1.24629e-08	Fungi	Basidiomycota	Agaricomycetes	Geastrales	unidentified	unidentified	unidentified	Basidiomycota
ASV_13544	23.9672	-7.86657	3.38512	-2.32387	0.0201326	0.0629707	Fungi	Ascomycota	Sordariomycetes	Hypocreales	Cordycipitaceae	Lecanicillium	unidentified	p-adj
ASV_13548	10.3052	0.407542	2.30791	0.176585	0.859834	0.879376	Fungi	Basidiomycota	Agaricomycetes	Sebacinales	Sebacinaceae	Efibulobasidium	Efibulobasidium_albescens	p-adj
ASV_13549	5.72947	-5.80779	3.39065	-1.71288	0.0867338	0.155226	Fungi	Ascomycota	Dothideomycetes	Capnodiales	unidentified	unidentified	unidentified	p-adj
ASV_14998	8.10627	20.7398	3.38879	6.12012	9.35028e-10	5.05567e-09	Fungi	Basidiomycota	NA	NA	NA	NA	NA	Basidiomycota
ASV_13553	40.5575	-3.209	3.23874	-0.990817	0.321775	0.403303	Fungi	Ascomycota	Sordariomycetes	Sordariales	Lasiosphaeriaceae	Podospora	Podospora_glutinoides	p-adj
ASV_13559	20.3087	7.71668	3.33764	2.31202	0.0207768	0.0645515	Fungi	Ascomycota	Sordariomycetes	Hypocreales	Nectriaceae	NA	NA	p-adj
ASV_13561	42.8058	-8.70404	3.02138	-2.88082	0.00396643	0.016274	Fungi	Ascomycota	Pezizomycotina_cls_Incertae_sedis	Pezizomycotina_ord_Incertae_sedis	Pezizomycotina_fam_Incertae_sedis	Acrospeira	Acrospeira_mirabilis	p-adj
ASV_13562	10.4752	-6.67061	3.38737	-1.96926	0.0489235	0.121223	Fungi	Basidiomycota	Agaricomycetes	Cantharellales	Ceratobasidiaceae	NA	NA	p-adj
ASV_13574	16.8285	7.44461	2.96207	2.51332	0.0119602	0.0427255	Fungi	Ascomycota	Sordariomycetes	Hypocreales	Stachybotryaceae	NA	NA	p-adj
ASV_13579	34.7754	-6.29053	3.33013	-1.88898	0.0588951	0.133591	Fungi	Basidiomycota	Agaricomycetes	Agaricales	Agaricaceae	NA	NA	p-adj
ASV_13580	17.8132	-3.62668	3.26291	-1.11149	0.266359	0.350238	Fungi	Basidiomycota	Agaricomycetes	Polyporales	Ganodermataceae	Ganoderma	Ganoderma_gibbosum	p-adj
ASV_13585	11.3103	-2.924	2.75795	-1.06021	0.28905	0.370175	Fungi	Ascomycota	Leotiomycetes	Helotiales	NA	NA	NA	p-adj
ASV_13593	12.5736	7.02566	2.95323	2.37897	0.017361	0.0565855	Fungi	Ascomycota	Eurotiomycetes	Chaetothyriales	Herpotrichiellaceae	Exophiala	unidentified	p-adj
ASV_15128	7.4651	20.884	3.38925	6.16183	7.19102e-10	3.9966e-09	Fungi	Ascomycota	Dothideomycetes	Pleosporales	Pleosporaceae	Alternaria	Alternaria_chlamydosporigena	Ascomycota
ASV_12995	7.70591	20.925	3.38907	6.17427	6.64689e-10	3.78466e-09	Fungi	Mortierellomycota	Mortierellomycetes	Mortierellales	Mortierellaceae	Mortierella	NA	Mortierellomycota
ASV_13596	12.1017	-3.67705	2.76597	-1.32939	0.183719	0.267524	Fungi	Ascomycota	Eurotiomycetes	Chaetothyriales	unidentified	unidentified	unidentified	p-adj
ASV_1447	7.38667	20.9444	3.38903	6.18005	6.40805e-10	1.22894e-08	Bacteria	Acidobacteria	Acidobacteriia	Acidobacteriales	Koribacteraceae	Candidatus Koribacter	NA	Acidobacteria
ASV_13599	6.46993	-5.97988	3.38983	-1.76406	0.0777212	0.147311	Fungi	Ascomycota	Sordariomycetes	Sordariales	Chaetomiaceae	Zopfiella	Zopfiella_tardifaciens	p-adj
ASV_13601	11.2512	-6.77392	3.3871	-1.99992	0.045509	0.117131	Fungi	Ascomycota	Eurotiomycetes	Eurotiales	Aspergillaceae	Penicillium	NA	p-adj
ASV_13602	17.3475	3.52703	2.79702	1.26099	0.207312	0.293902	Fungi	Ascomycota	Sordariomycetes	Hypocreales	Stachybotryaceae	Paramyrothecium	Paramyrothecium_roridum	p-adj
ASV_13603	7.23353	-1.85017	3.08391	-0.599945	0.548543	0.603484	Fungi	Ascomycota	NA	NA	NA	NA	NA	p-adj
ASV_13604	13.7219	-7.06415	3.31739	-2.12943	0.0332189	0.0928665	Fungi	Ascomycota	Sordariomycetes	Sordariales	Lasiosphaeriaceae	NA	NA	p-adj
ASV_13613	22.8429	7.88632	3.33744	2.36298	0.0181284	0.0585256	Fungi	Ascomycota	Dothideomycetes	Pleosporales	Sporormiaceae	NA	NA	p-adj
ASV_13617	33.721	8.44723	2.96944	2.84472	0.00444504	0.0180782	Fungi	Ascomycota	Sordariomycetes	Coniochaetales	Coniochaetaceae	Coniochaeta	Coniochaeta_polymorpha	p-adj
ASV_2328	7.38667	20.9444	3.38903	6.18005	6.40805e-10	1.22894e-08	Bacteria	Bacteroidetes	[Saprospirae]	[Saprospirales]	Chitinophagaceae	Segetibacter	NA	Bacteroidetes
ASV_13628	16.355	-3.00076	3.2542	-0.922119	0.356467	0.435198	Fungi	Ascomycota	Eurotiomycetes	Onygenales	Arachnomycetaceae	Arachnomyces	unidentified	p-adj
ASV_13630	24.7886	8.00427	3.38515	2.36453	0.0180531	0.0585256	Fungi	Ascomycota	Eurotiomycetes	Chaetothyriales	Trichomeriaceae	Knufia	Knufia_tsunedae	p-adj
ASV_15174	7.82632	20.948	3.38898	6.18122	6.36086e-10	3.66669e-09	Fungi	Glomeromycota	Glomeromycetes	Glomerales	Glomeraceae	Septoglomus	NA	Glomeromycota
ASV_13634	10.3601	-1.13417	2.06066	-0.550393	0.58205	0.631875	Fungi	Ascomycota	Leotiomycetes	NA	NA	NA	NA	p-adj
ASV_2584	7.50209	20.9618	3.38894	6.18537	6.19585e-10	1.22894e-08	Bacteria	Firmicutes	Bacilli	Bacillales	Bacillaceae	Bacillus	muralis	Firmicutes
ASV_13637	7.04322	-2.78681	2.73742	-1.01804	0.308658	0.389311	Fungi	Ascomycota	Eurotiomycetes	Eurotiales	Aspergillaceae	Aspergillus	Aspergillus_tardus	p-adj
ASV_13638	37.9723	8.61819	3.38453	2.54635	0.0108857	0.0397526	Fungi	Ascomycota	Eurotiomycetes	Chaetothyriales	NA	NA	NA	p-adj
ASV_13640	37.4577	8.5986	3.38455	2.54055	0.0110679	0.0403127	Fungi	Ascomycota	Dothideomycetes	Pleosporales	Didymellaceae	NA	NA	p-adj
ASV_13642	7.19586	-2.29852	3.13823	-0.732427	0.463908	0.52614	Fungi	Ascomycota	NA	NA	NA	NA	NA	p-adj
ASV_13644	7.44768	0.812397	3.1389	0.258816	0.795777	0.82048	Fungi	Ascomycota	Dothideomycetes	Dothideales	Dothioraceae	Dothiora	Dothiora_prunorum	p-adj
ASV_15115	8.18753	21.022	3.38873	6.20351	5.52177e-10	3.2365e-09	Fungi	Ascomycota	Sordariomycetes	Sordariales	Lasiosphaeriaceae	Podospora	Podospora_glutinoides	Ascomycota
ASV_14888	12.025	21.0416	3.38703	6.21241	5.21784e-10	3.11063e-09	Fungi	Glomeromycota	Glomeromycetes	Glomerales	Glomeraceae	NA	NA	Glomeromycota
ASV_14816	10.3548	21.0607	3.38761	6.21698	5.06799e-10	3.04735e-09	Fungi	Ascomycota	Dothideomycetes	Pleosporales	Amniculicolaceae	Murispora	Murispora_cicognanii	Ascomycota
ASV_14712	10.1876	21.0628	3.38768	6.21746	5.05283e-10	3.04735e-09	Fungi	unidentified	unidentified	unidentified	unidentified	unidentified	unidentified	unidentified
ASV_13654	12.797	-6.9644	3.33723	-2.08688	0.0368994	0.0999507	Fungi	Mortierellomycota	Mortierellomycetes	Mortierellales	Mortierellaceae	Mortierella	NA	p-adj
ASV_13655	10.807	-6.71939	2.94305	-2.28314	0.0224222	0.0679978	Fungi	Ascomycota	Eurotiomycetes	Chaetothyriales	NA	NA	NA	p-adj
ASV_13664	12.3708	6.9998	2.96895	2.35767	0.0183901	0.058975	Fungi	Ascomycota	Leotiomycetes	Helotiales	Helotiaceae	Articulospora	Articulospora_proliferata	p-adj
ASV_13747	8.54445	21.0757	3.38851	6.21977	4.97893e-10	3.01983e-09	Fungi	Ascomycota	Sordariomycetes	NA	NA	NA	NA	Ascomycota
ASV_14932	8.54445	21.0757	3.38851	6.21977	4.97893e-10	3.01983e-09	Fungi	Ascomycota	Dothideomycetes	Dothideales	NA	NA	NA	Ascomycota
ASV_12956	8.76354	21.0866	3.38838	6.2232	4.87102e-10	2.98029e-09	Fungi	Ascomycota	Sordariomycetes	Hypocreales	Nectriaceae	Ilyonectria	Ilyonectria_macrodidyma	Ascomycota
ASV_13676	6.26942	2.22879	3.09441	0.720265	0.471362	0.532429	Fungi	Ascomycota	Leotiomycetes	Thelebolales	Thelebolaceae	Thelebolus	unidentified	p-adj
ASV_13678	11.4059	2.26616	2.51871	0.89973	0.368264	0.445945	Fungi	Ascomycota	Eurotiomycetes	Chaetothyriales	Herpotrichiellaceae	Cladophialophora	unidentified	p-adj
ASV_13682	16.1279	7.38222	3.34261	2.20852	0.0272081	0.0792386	Fungi	Ascomycota	Eurotiomycetes	Chaetothyriales	Herpotrichiellaceae	Cladophialophora	unidentified	p-adj
ASV_13686	12.7523	2.50205	2.80955	0.890554	0.373168	0.450154	Fungi	Ascomycota	Dothideomycetes	Pleosporales	Phaeosphaeriaceae	Chaetosphaeronema	unidentified	p-adj
ASV_13688	5.94993	-2.26614	2.7704	-0.817984	0.413367	0.482953	Fungi	Ascomycota	Sordariomycetes	Hypocreales	unidentified	unidentified	unidentified	p-adj
ASV_13693	11.9304	2.02204	2.51825	0.802953	0.422002	0.490577	Fungi	Ascomycota	Dothideomycetes	Botryosphaeriales	Botryosphaeriaceae	Macrophomina	Macrophomina_phaseolina	p-adj
ASV_13696	11.0821	-2.4706	2.26118	-1.09262	0.274561	0.358246	Fungi	Ascomycota	Eurotiomycetes	Chaetothyriales	unidentified	unidentified	unidentified	p-adj
ASV_13703	26.1572	5.08579	2.83922	1.79126	0.0732511	0.144108	Fungi	Ascomycota	Eurotiomycetes	Chaetothyriales	Herpotrichiellaceae	Exophiala	Exophiala_bonariae	p-adj
ASV_13706	11.2512	-6.77392	3.3871	-1.99992	0.045509	0.117131	Fungi	Ascomycota	Dothideomycetes	Capnodiales	unidentified	unidentified	unidentified	p-adj
ASV_13708	6.83746	-2.58941	3.10208	-0.834733	0.403868	0.475439	Fungi	Ascomycota	Sordariomycetes	Xylariales	NA	NA	NA	p-adj
ASV_13709	6.68247	-2.51243	3.06249	-0.820387	0.411995	0.481755	Fungi	Ascomycota	Eurotiomycetes	Eurotiales	Aspergillaceae	Penicillium	NA	p-adj
ASV_2163	8.3149	21.1129	3.3884	6.23095	4.63628e-10	1.07886e-08	Bacteria	Verrucomicrobia	[Spartobacteria]	[Chthoniobacterales]	[Chthoniobacteraceae]	Ellin506	NA	Verrucomicrobia
ASV_13712	6.49432	-1.77621	2.26122	-0.785509	0.432155	0.500118	Fungi	Ascomycota	Leotiomycetes	Helotiales	Leotiaceae	Alatospora	unidentified	p-adj
ASV_13715	22.6037	7.8707	3.34514	2.35288	0.0186287	0.059467	Fungi	Ascomycota	Sordariomycetes	NA	NA	NA	NA	p-adj
ASV_13717	11.3278	-2.51667	2.32131	-1.08416	0.278295	0.3608	Fungi	Ascomycota	Eurotiomycetes	Chaetothyriales	NA	NA	NA	p-adj
ASV_13720	13.8315	2.5529	3.25145	0.78516	0.43236	0.500118	Fungi	Ascomycota	Eurotiomycetes	Chaetothyriales	Herpotrichiellaceae	Exophiala	unidentified	p-adj
ASV_13723	6.91716	-6.07321	3.30154	-1.83951	0.0658403	0.14087	Fungi	Kickxellomycota	GS19	unidentified	unidentified	unidentified	unidentified	p-adj
ASV_13724	16.2975	-3.01092	2.09038	-1.44037	0.149762	0.232815	Fungi	Ascomycota	Eurotiomycetes	Chaetothyriales	NA	NA	NA	p-adj
ASV_13725	14.1414	2.76236	3.2115	0.860146	0.389709	0.463464	Fungi	Ascomycota	Sordariomycetes	NA	NA	NA	NA	p-adj
ASV_4026	8.3149	21.1129	3.3884	6.23095	4.63628e-10	1.07886e-08	Archaea	Crenarchaeota	Thaumarchaeota	Nitrososphaerales	Nitrososphaeraceae	Candidatus Nitrososphaera	SCA1145	Crenarchaeota
ASV_13732	9.91334	-3.92836	3.30496	-1.18863	0.234587	0.318479	Fungi	Ascomycota	Sordariomycetes	Magnaporthales	Magnaporthaceae	Falciphora	Falciphora_oryzae	p-adj
ASV_13735	17.8877	2.82931	2.50269	1.13051	0.258263	0.342468	Fungi	Ascomycota	Eurotiomycetes	Chaetothyriales	Herpotrichiellaceae	Cladophialophora	Cladophialophora_chaetospira	p-adj
ASV_13737	5.78438	-2.93878	3.30221	-0.889944	0.373496	0.450154	Fungi	Ascomycota	Eurotiomycetes	Chaetothyriales	unidentified	unidentified	unidentified	p-adj
ASV_13741	20.3966	-2.33637	2.90728	-0.803627	0.421613	0.490533	Fungi	Ascomycota	Dothideomycetes	Pleosporales	NA	NA	NA	p-adj
ASV_13742	10.578	-6.68736	2.96645	-2.25433	0.0241753	0.0723703	Fungi	Ascomycota	Sordariomycetes	Hypocreales	Nectriaceae	Volutella	NA	p-adj
ASV_13746	5.74721	4.24209	2.75261	1.54111	0.123289	0.203244	Fungi	Ascomycota	NA	NA	NA	NA	NA	p-adj
ASV_3824	8.42542	21.1308	3.38833	6.23635	4.47898e-10	1.06353e-08	Bacteria	Actinobacteria	Actinobacteria	Actinomycetales	Micromonosporaceae	Couchioplanes	NA	Actinobacteria
ASV_13751	24.2328	5.39751	3.30479	1.63324	0.102418	0.17617	Fungi	Ascomycota	Dothideomycetes	Pleosporales	Anteagloniaceae	Anteaglonium	Anteaglonium_gordoniae	p-adj
ASV_13752	12.2548	6.98801	3.31248	2.1096	0.0348931	0.0960201	Fungi	Ascomycota	Dothideomycetes	Pleosporales	Sporormiaceae	NA	NA	p-adj
ASV_15003	8.90996	21.1388	3.3883	6.23877	4.41012e-10	2.73427e-09	Fungi	Glomeromycota	NA	NA	NA	NA	NA	Glomeromycota
ASV_13756	9.37714	1.45642	3.16736	0.459823	0.645643	0.685965	Fungi	Basidiomycota	Tremellomycetes	Filobasidiales	Piskurozymaceae	Solicoccozyma	NA	p-adj
ASV_13759	9.83012	-2.88407	2.77531	-1.03919	0.298717	0.379864	Fungi	Ascomycota	Dothideomycetes	Pleosporales	Amorosiaceae	Angustimassarina	Angustimassarina_acerina	p-adj
ASV_13763	6.36607	-5.95934	3.38992	-1.75796	0.0787546	0.147385	Fungi	Ascomycota	Leotiomycetes	Helotiales	Helotiaceae	Tetracladium	NA	p-adj
ASV_13772	17.5025	-3.03138	3.20051	-0.947153	0.343561	0.424017	Fungi	Ascomycota	Eurotiomycetes	Chaetothyriales	Herpotrichiellaceae	Rhinocladiella	unidentified	p-adj
ASV_13779	34.4435	8.47761	3.37862	2.5092	0.0121006	0.0429526	Fungi	Chytridiomycota	Spizellomycetes	Spizellomycetales	Spizellomycetaceae	Spizellomyces	unidentified	p-adj
ASV_14984	9.03037	21.157	3.38823	6.24425	4.25836e-10	2.66386e-09	Fungi	unidentified	unidentified	unidentified	unidentified	unidentified	unidentified	unidentified
ASV_14810	9.42081	21.1991	3.38803	6.25705	3.92332e-10	2.46533e-09	Fungi	Ascomycota	NA	NA	NA	NA	NA	Ascomycota
ASV_13789	11.152	-4.17428	3.09977	-1.34664	0.178095	0.262624	Fungi	Ascomycota	Leotiomycetes	Helotiales	NA	NA	NA	p-adj
ASV_13792	6.14734	1.17634	2.83227	0.415335	0.677897	0.718045	Fungi	Ascomycota	Eurotiomycetes	Onygenales	Onygenaceae	Auxarthron	unidentified	p-adj
ASV_13793	7.06202	1.17971	2.55421	0.461871	0.644174	0.684926	Fungi	Ascomycota	Dothideomycetes	NA	NA	NA	NA	p-adj
ASV_13796	5.7229	-5.80056	2.95472	-1.96315	0.0496287	0.121673	Fungi	Chytridiomycota	unidentified	unidentified	unidentified	unidentified	unidentified	p-adj
ASV_13797	12.5032	2.77591	2.58498	1.07386	0.282885	0.364381	Fungi	Ascomycota	Orbiliomycetes	Orbiliales	Orbiliaceae	NA	NA	p-adj
ASV_1183	9.11792	21.2382	3.38796	6.26874	3.63978e-10	9.56997e-09	Bacteria	Bacteroidetes	[Saprospirae]	[Saprospirales]	Chitinophagaceae	Sediminibacterium	NA	Bacteroidetes
ASV_13805	8.23811	-6.32959	3.29155	-1.92298	0.0544827	0.128601	Fungi	Ascomycota	NA	NA	NA	NA	NA	p-adj
ASV_15156	9.67865	21.2484	3.38791	6.27183	3.56826e-10	2.28336e-09	Fungi	Ascomycota	Dothideomycetes	Pleosporales	NA	NA	NA	Ascomycota
ASV_13814	8.59335	-6.38971	3.29624	-1.93848	0.0525646	0.125776	Fungi	Ascomycota	Eurotiomycetes	Eurotiales	Aspergillaceae	Penicillium	NA	p-adj
ASV_13815	20.3007	-3.30137	3.22373	-1.02408	0.305796	0.38675	Fungi	Ascomycota	NA	NA	NA	NA	NA	p-adj
ASV_13817	19.5788	-4.82143	3.29611	-1.46276	0.143532	0.227842	Fungi	Mortierellomycota	Mortierellomycetes	Mortierellales	Mortierellaceae	Modicella	Modicella_reniformis	p-adj
ASV_13819	18.5375	5.02894	3.12398	1.60979	0.107444	0.182787	Fungi	Ascomycota	Dothideomycetes	Capnodiales	Cladosporiaceae	Rachicladosporium	NA	p-adj
ASV_13820	7.7659	3.23305	2.59394	1.24639	0.212623	0.299605	Fungi	Ascomycota	Pezizomycetes	Pezizales	Pyronemataceae	Lamprospora	unidentified	p-adj
ASV_13824	10.7025	-6.70417	2.94739	-2.27462	0.0229289	0.0692334	Fungi	Ascomycota	Leotiomycetes	Helotiales	unidentified	unidentified	unidentified	p-adj
ASV_13827	19.3483	7.6469	3.32874	2.29723	0.0216055	0.0659933	Fungi	Ascomycota	Eurotiomycetes	Chaetothyriales	NA	NA	NA	p-adj
ASV_13830	7.49912	0.548878	2.8005	0.195993	0.844616	0.865716	Fungi	Ascomycota	NA	NA	NA	NA	NA	p-adj
ASV_13839	16.2944	-7.31135	3.37054	-2.16919	0.0300681	0.0857772	Fungi	Ascomycota	Sordariomycetes	NA	NA	NA	NA	p-adj
ASV_3815	9.19678	21.2542	3.38792	6.27352	3.52984e-10	9.55108e-09	Bacteria	Actinobacteria	Rubrobacteria	Rubrobacterales	Rubrobacteraceae	Rubrobacter	NA	Actinobacteria
ASV_13841	7.97693	-2.6332	3.07958	-0.855052	0.392523	0.466016	Fungi	Ascomycota	Sordariomycetes	Xylariales	NA	NA	NA	p-adj
ASV_13843	16.1674	7.38667	3.33455	2.21519	0.026747	0.0782223	Fungi	Ascomycota	Dothideomycetes	Pleosporales	Coniothyriaceae	Coniothyrium	Coniothyrium_palmicola	p-adj
ASV_13844	13.3688	3.80365	3.17195	1.19915	0.230468	0.31489	Fungi	Basidiomycota	Agaricomycetes	Agaricales	Bolbitiaceae	Conocybe	Conocybe_subxerophytica	p-adj
ASV_3621	9.34876	21.2588	3.38784	6.27503	3.49558e-10	9.55108e-09	Bacteria	Acidobacteria	Solibacteres	Solibacterales	Solibacteraceae	Candidatus Solibacter	NA	Acidobacteria
ASV_4152	9.28941	21.2623	3.38788	6.27598	3.47439e-10	9.55108e-09	Bacteria	Actinobacteria	Actinobacteria	Actinomycetales	Actinosynnemataceae	Kibdelosporangium	NA	Actinobacteria
ASV_14146	9.8732	21.2735	3.38782	6.27942	3.39845e-10	2.22574e-09	Fungi	Ascomycota	Leotiomycetes	Helotiales	Sclerotiniaceae	Clarireedia	Clarireedia_bennettii	Ascomycota
ASV_13853	6.89844	-3.70016	2.73783	-1.35149	0.176537	0.260879	Fungi	Ascomycota	Dothideomycetes	Capnodiales	unidentified	unidentified	unidentified	p-adj
ASV_13859	11.4452	-6.79864	3.38703	-2.00725	0.0447227	0.116077	Fungi	Ascomycota	Eurotiomycetes	Chaetothyriales	Herpotrichiellaceae	Cladophialophora	unidentified	p-adj
ASV_13861	35.6384	8.5265	3.38461	2.5192	0.0117623	0.0423988	Fungi	Ascomycota	Sordariomycetes	NA	NA	NA	NA	p-adj
ASV_13864	5.99996	-5.87126	3.28682	-1.78631	0.0740498	0.144108	Fungi	Ascomycota	Sordariomycetes	Hypocreales	Nectriaceae	Cosmospora	NA	p-adj
ASV_4182	9.49775	21.2911	3.38778	6.28468	3.28531e-10	9.55108e-09	Archaea	Crenarchaeota	Thaumarchaeota	Nitrososphaerales	Nitrososphaeraceae	Candidatus Nitrososphaera	NA	Crenarchaeota
ASV_13872	20.4361	7.72497	2.97807	2.59395	0.00948798	0.0353897	Fungi	Ascomycota	Dothideomycetes	Pleosporales	Didymellaceae	Epicoccum	unidentified	p-adj
ASV_13874	11.8882	-6.85481	3.33208	-2.05722	0.0396654	0.106206	Fungi	Ascomycota	Dothideomycetes	Capnodiales	unidentified	unidentified	unidentified	p-adj
ASV_13876	21.5708	3.90792	3.26052	1.19856	0.2307	0.314898	Fungi	Basidiomycota	Agaricomycetes	Agaricales	Entolomataceae	Clitopilus	unidentified	p-adj
ASV_13888	9.93109	-2.40181	2.53881	-0.946036	0.34413	0.424082	Fungi	Ascomycota	Eurotiomycetes	Chaetothyriales	unidentified	unidentified	unidentified	p-adj
ASV_14081	10.0781	21.3052	3.38773	6.28892	3.19677e-10	2.11905e-09	Fungi	Ascomycota	Dothideomycetes	Pleosporales	Didymellaceae	NA	NA	Ascomycota
ASV_13892	22.0059	7.83113	3.35271	2.33576	0.0195035	0.061278	Fungi	Ascomycota	Sordariomycetes	NA	NA	NA	NA	p-adj
ASV_3177	9.80413	21.3257	3.38764	6.29515	3.07104e-10	9.51369e-09	Bacteria	Verrucomicrobia	[Spartobacteria]	[Chthoniobacterales]	[Chthoniobacteraceae]	DA101	NA	Verrucomicrobia
ASV_14346	10.2344	21.3258	3.38766	6.29513	3.07152e-10	2.05013e-09	Fungi	unidentified	unidentified	unidentified	unidentified	unidentified	unidentified	unidentified
ASV_14842	10.2344	21.3258	3.38766	6.29513	3.07152e-10	2.05013e-09	Fungi	Ascomycota	Sordariomycetes	Sordariales	Lasiosphaeriaceae	Podospora	NA	Ascomycota
ASV_13901	7.68282	3.86761	3.05372	1.26652	0.205326	0.29168	Fungi	Ascomycota	Dothideomycetes	Pleosporales	Sporormiaceae	Preussia	Preussia_terricola	p-adj
ASV_13906	12.301	3.95609	3.0726	1.28754	0.197908	0.283742	Fungi	Basidiomycota	Agaricomycetes	Agaricales	Lycoperdaceae	Disciseda	Disciseda_candida	p-adj
ASV_13908	7.10552	-6.11704	3.3106	-1.84772	0.0646434	0.139976	Fungi	Ascomycota	Eurotiomycetes	Chaetothyriales	Herpotrichiellaceae	Exophiala	NA	p-adj
ASV_13913	26.8147	3.98511	3.2469	1.22736	0.219687	0.306464	Fungi	Ascomycota	Dothideomycetes	Pleosporales	Amniculicolaceae	Murispora	Murispora_cicognanii	p-adj
ASV_14843	10.2344	21.3258	3.38766	6.29513	3.07152e-10	2.05013e-09	Fungi	Ascomycota	Sordariomycetes	Sordariales	Chaetomiaceae	Chrysanthotrichum	Chrysanthotrichum_allolentum	Ascomycota
ASV_13917	6.6809	-1.55377	3.11492	-0.498815	0.617909	0.663064	Fungi	Basidiomycota	Microbotryomycetes	Sporidiobolales	Sporidiobolaceae	Rhodotorula	NA	p-adj
ASV_13921	13.2262	-7.01099	3.31653	-2.11395	0.0345194	0.0955447	Fungi	Ascomycota	Dothideomycetes	Capnodiales	unidentified	unidentified	unidentified	p-adj
ASV_13922	8.96549	6.53644	3.31418	1.97227	0.048579	0.121223	Fungi	Ascomycota	Eurotiomycetes	Eurotiales	Aspergillaceae	Penicillium	NA	p-adj
ASV_13924	7.21492	-1.79998	2.21823	-0.81145	0.417107	0.486509	Fungi	Ascomycota	Dothideomycetes	Pleosporales	NA	NA	NA	p-adj
ASV_13926	9.46484	-2.44871	3.26263	-0.750532	0.452934	0.51748	Fungi	Ascomycota	Sordariomycetes	Myrmecridiales	Myrmecridiales_fam_Incertae_sedis	Atractospora	unidentified	p-adj
ASV_14747	10.2652	21.3263	3.38766	6.2953	3.06808e-10	2.05013e-09	Fungi	unidentified	unidentified	unidentified	unidentified	unidentified	unidentified	unidentified
ASV_13938	23.9196	-4.45826	3.23148	-1.37963	0.1677	0.251549	Fungi	Basidiomycota	Agaricomycetes	Agaricales	Tricholomataceae	Mycena	unidentified	p-adj
ASV_13945	6.15309	1.75395	2.76497	0.634347	0.525854	0.582658	Fungi	Ascomycota	Dothideomycetes	Pleosporales	Sporormiaceae	Preussia	NA	p-adj
ASV_13948	20.4527	-3.41038	3.18363	-1.07122	0.28407	0.365569	Fungi	Basidiomycota	Agaricomycetes	Cantharellales	Ceratobasidiaceae	Thanatephorus	Thanatephorus_cucumeris	p-adj
ASV_15049	10.4119	21.3483	3.38759	6.3019	2.94022e-10	2.02049e-09	Fungi	Basidiomycota	NA	NA	NA	NA	NA	Basidiomycota
ASV_13957	9.469	-6.52488	3.35865	-1.94271	0.0520513	0.124977	Fungi	Ascomycota	Sordariomycetes	Hypocreales	Hypocreales_fam_Incertae_sedis	Sarocladium	NA	p-adj
ASV_2018	9.95268	21.3502	3.38757	6.30249	2.92893e-10	9.51369e-09	Bacteria	Actinobacteria	Actinobacteria	Actinomycetales	Micromonosporaceae	Virgisporangium	NA	Actinobacteria
ASV_13969	5.85909	-0.0791254	3.09171	-0.0255928	0.979582	0.983106	Fungi	Ascomycota	Pezizomycetes	Pezizales	Tuberaceae	unidentified	unidentified	p-adj
ASV_13977	26.5688	-1.72875	3.23555	-0.534298	0.593135	0.640917	Fungi	Ascomycota	Sordariomycetes	Sordariales	NA	NA	NA	p-adj
ASV_13978	17.2646	3.61747	2.45127	1.47575	0.14001	0.224499	Fungi	Ascomycota	Eurotiomycetes	Chaetothyriales	Herpotrichiellaceae	Cladophialophora	unidentified	p-adj
ASV_13982	10.0136	6.69567	3.36028	1.99259	0.0463062	0.118131	Fungi	Ascomycota	Dothideomycetes	Pleosporales	Periconiaceae	Periconia	Periconia_macrospinosa	p-adj
ASV_3468	10.0413	21.3733	3.38754	6.3094	2.80112e-10	9.44668e-09	Bacteria	Actinobacteria	Actinobacteria	Actinomycetales	Micromonosporaceae	Actinoplanes	NA	Actinobacteria
ASV_13984	5.73554	-1.54065	3.11447	-0.494674	0.62083	0.665687	Fungi	Ascomycota	NA	NA	NA	NA	NA	p-adj
ASV_13986	7.56544	-6.19992	3.38892	-1.82947	0.0673294	0.14231	Fungi	Ascomycota	NA	NA	NA	NA	NA	p-adj
ASV_13990	18.2094	7.55943	3.32572	2.27302	0.023025	0.0693734	Fungi	Ascomycota	Dothideomycetes	Pleosporales	Phaeosphaeriaceae	Chaetosphaeronema	unidentified	p-adj
ASV_13999	19.9233	3.15796	2.93705	1.07521	0.282279	0.363936	Fungi	Ascomycota	Dothideomycetes	Pleosporales	NA	NA	NA	p-adj
ASV_14001	7.07473	-6.1108	3.29518	-1.85447	0.063672	0.138785	Fungi	Chytridiomycota	NA	NA	NA	NA	NA	p-adj
ASV_14766	10.716	21.3802	3.38747	6.31155	2.76259e-10	1.93659e-09	Fungi	Ascomycota	Sordariomycetes	Coniochaetales	Coniochaetaceae	Coniochaeta	Coniochaeta_discospora	Ascomycota
ASV_14009	23.8015	7.94419	3.36186	2.36303	0.0181261	0.0585256	Fungi	Ascomycota	Orbiliomycetes	GS33	unidentified	unidentified	unidentified	p-adj
ASV_14010	20.8754	7.75629	3.36462	2.30525	0.0211524	0.0649946	Fungi	Ascomycota	Eurotiomycetes	Chaetothyriales	Herpotrichiellaceae	Cladophialophora	unidentified	p-adj
ASV_14016	13.8932	-7.08168	2.94571	-2.40406	0.0162139	0.0539213	Fungi	Ascomycota	Dothideomycetes	Capnodiales	unidentified	unidentified	unidentified	p-adj
ASV_14017	6.22886	-3.02422	2.49394	-1.21263	0.225273	0.310368	Fungi	Ascomycota	Sordariomycetes	Chaetosphaeriales	Chaetosphaeriaceae	Chaetosphaeria	Chaetosphaeria_vermicularioides	p-adj
ASV_13523	19.0607	21.3845	3.38568	6.31618	2.6811e-10	1.89855e-09	Fungi	Ascomycota	Sordariomycetes	Hypocreales	Nectriaceae	NA	NA	Ascomycota
ASV_2410	10.1884	21.39	3.38748	6.31443	2.71161e-10	9.44668e-09	Bacteria	Acidobacteria	Solibacteres	Solibacterales	Solibacteraceae	Candidatus Solibacter	NA	Acidobacteria
ASV_3364	10.3382	21.4077	3.38742	6.31977	2.61955e-10	9.44668e-09	Bacteria	Actinobacteria	Actinobacteria	Actinomycetales	Microbacteriaceae	Rathayibacter	NA	Actinobacteria
ASV_1699	10.4566	21.4196	3.38737	6.32338	2.55906e-10	9.44668e-09	Bacteria	Actinobacteria	Actinobacteria	Actinomycetales	Mycobacteriaceae	Mycobacterium	gordonae	Actinobacteria
ASV_14033	13.4952	-7.03882	3.3385	-2.10838	0.0349985	0.0961082	Fungi	Ascomycota	Sordariomycetes	Hypocreales	NA	NA	NA	p-adj
ASV_14038	14.0381	7.18316	2.9577	2.42863	0.015156	0.0514419	Fungi	Ascomycota	Eurotiomycetes	Chaetothyriales	Herpotrichiellaceae	Exophiala	Exophiala_bonariae	p-adj
ASV_14039	6.1138	1.65263	2.7811	0.594235	0.552355	0.605874	Fungi	Ascomycota	Dothideomycetes	Pleosporales	Didymellaceae	Epicoccum	Epicoccum_thailandicum	p-adj
ASV_14041	10.139	-3.68446	3.09116	-1.19193	0.233288	0.317499	Fungi	Ascomycota	Orbiliomycetes	Orbiliales	unidentified	unidentified	unidentified	p-adj
ASV_14042	6.55059	6.08544	2.91835	2.08524	0.0370479	0.100158	Fungi	Ascomycota	Dothideomycetes	Venturiales	Sympoventuriaceae	Scolecobasidium	Scolecobasidium_constrictum	p-adj
ASV_3325	10.8492	21.4714	3.38723	6.33894	2.31353e-10	9.31242e-09	Bacteria	Actinobacteria	Actinobacteria	Actinomycetales	Thermomonosporaceae	Actinoallomurus	iriomotensis	Actinobacteria
ASV_14049	27.9825	-4.7094	3.24621	-1.45074	0.146853	0.230926	Fungi	Basidiomycota	Agaricomycetes	Trechisporales	unidentified	unidentified	unidentified	p-adj
ASV_1883	10.8765	21.4794	3.38722	6.34129	2.27845e-10	9.31242e-09	Bacteria	Actinobacteria	Actinobacteria	Actinomycetales	Microbacteriaceae	Curtobacterium	NA	Actinobacteria
ASV_14051	24.4458	-2.87544	3.24364	-0.886487	0.375355	0.451397	Fungi	Ascomycota	Sordariomycetes	Sordariales	Chaetomiaceae	Zopfiella	Zopfiella_tardifaciens	p-adj
ASV_14056	19.0597	-7.53635	2.98181	-2.52744	0.0114897	0.0416315	Fungi	Chytridiomycota	Spizellomycetes	Spizellomycetales	unidentified	unidentified	unidentified	p-adj
ASV_14919	11.585	21.4848	3.38717	6.34299	2.25345e-10	1.66883e-09	Fungi	Glomeromycota	Glomeromycetes	Glomerales	Glomeraceae	NA	NA	Glomeromycota
ASV_14803	12.7582	21.5085	3.38682	6.35064	2.1442e-10	1.61684e-09	Fungi	Ascomycota	Sordariomycetes	Hypocreales	Nectriaceae	Neonectria	unidentified	Ascomycota
ASV_14070	8.32208	-3.27433	3.0896	-1.05979	0.28924	0.370175	Fungi	Ascomycota	Dothideomycetes	Capnodiales	unidentified	unidentified	unidentified	p-adj
ASV_12623	12.0405	21.5405	3.38702	6.35972	2.0212e-10	1.53803e-09	Fungi	Ascomycota	Sordariomycetes	Hypocreales	Nectriaceae	Ilyonectria	Ilyonectria_macrodidyma	Ascomycota
ASV_14082	12.0405	21.5405	3.38702	6.35972	2.0212e-10	1.53803e-09	Fungi	Ascomycota	Sordariomycetes	Sordariales	Chaetomiaceae	Chrysanthotrichum	Chrysanthotrichum_allolentum	Ascomycota
ASV_13810	12.1716	21.5489	3.38698	6.36227	1.98796e-10	1.53216e-09	Fungi	Ascomycota	Dothideomycetes	Capnodiales	Cladosporiaceae	Cladosporium	NA	Ascomycota
ASV_14427	12.3141	21.5713	3.38695	6.36895	1.90329e-10	1.49731e-09	Fungi	Ascomycota	Eurotiomycetes	Chaetothyriales	Herpotrichiellaceae	unidentified	unidentified	Ascomycota
ASV_14084	7.20238	-6.13447	3.38917	-1.81002	0.0702927	0.143673	Fungi	Ascomycota	Dothideomycetes	Capnodiales	unidentified	unidentified	unidentified	p-adj
ASV_14734	12.3141	21.5713	3.38695	6.36895	1.90329e-10	1.49731e-09	Fungi	Ascomycota	Orbiliomycetes	GS33	unidentified	unidentified	unidentified	Ascomycota
ASV_12791	17.5791	21.575	3.38587	6.37205	1.86516e-10	1.4868e-09	Fungi	Ascomycota	Sordariomycetes	Hypocreales	Nectriaceae	Fusarium	NA	Ascomycota
ASV_14219	17.5791	21.575	3.38587	6.37205	1.86516e-10	1.4868e-09	Fungi	unidentified	unidentified	unidentified	unidentified	unidentified	unidentified	unidentified
ASV_13408	12.5095	21.591	3.38689	6.37486	1.83134e-10	1.47791e-09	Fungi	Ascomycota	Eurotiomycetes	Chaetothyriales	Herpotrichiellaceae	Cladophialophora	unidentified	Ascomycota
ASV_14556	12.7629	21.5961	3.38681	6.37651	1.81167e-10	1.47791e-09	Fungi	Glomeromycota	NA	NA	NA	NA	NA	Glomeromycota
ASV_13673	12.705	21.6087	3.38684	6.38021	1.76849e-10	1.47534e-09	Fungi	Ascomycota	Eurotiomycetes	Chaetothyriales	Herpotrichiellaceae	Cladophialophora	Cladophialophora_chaetospira	Ascomycota
ASV_15157	12.705	21.6087	3.38684	6.38021	1.76849e-10	1.47534e-09	Fungi	Ascomycota	Eurotiomycetes	Chaetothyriales	NA	NA	NA	Ascomycota
ASV_14112	9.12016	-3.79687	2.72768	-1.39198	0.163928	0.247757	Fungi	Ascomycota	Eurotiomycetes	Chaetothyriales	NA	NA	NA	p-adj
ASV_14114	9.04269	6.5494	3.30208	1.98342	0.0473209	0.119805	Fungi	Ascomycota	Dothideomycetes	Pleosporales	Coniothyriaceae	Coniothyrium	Coniothyrium_palmicola	p-adj
ASV_14423	12.9262	21.6357	3.38677	6.38829	1.6775e-10	1.41825e-09	Fungi	Basidiomycota	Tremellomycetes	Trichosporonales	Trichosporonaceae	Apiotrichum	Apiotrichum_gamsii	Basidiomycota
ASV_14158	12.8833	21.6364	3.38678	6.38848	1.6754e-10	1.41825e-09	Fungi	Ascomycota	Sordariomycetes	Hypocreales	Nectriaceae	Neonectria	unidentified	Ascomycota
ASV_14124	10.3615	6.74364	3.32344	2.02911	0.0424467	0.111723	Fungi	Ascomycota	Eurotiomycetes	Chaetothyriales	Herpotrichiellaceae	Cladophialophora	unidentified	p-adj
ASV_14132	13.7094	7.15022	2.98513	2.39528	0.0166076	0.0548997	Fungi	Ascomycota	Dothideomycetes	Pleosporales	Pleosporaceae	Stemphylium	NA	p-adj
ASV_14133	9.56256	-6.5429	3.31856	-1.97161	0.0486544	0.121223	Fungi	Ascomycota	Sordariomycetes	NA	NA	NA	NA	p-adj
ASV_14137	9.3416	2.21759	3.10584	0.714006	0.475224	0.535898	Fungi	Ascomycota	Dothideomycetes	Capnodiales	Mycosphaerellaceae	Mycosphaerella	Mycosphaerella_tassiana	p-adj
ASV_14549	12.8833	21.6364	3.38678	6.38848	1.6754e-10	1.41825e-09	Fungi	Basidiomycota	NA	NA	NA	NA	NA	Basidiomycota
ASV_2102	12.2552	21.6405	3.38679	6.38968	1.66233e-10	8.59609e-09	Bacteria	Verrucomicrobia	[Spartobacteria]	[Chthoniobacterales]	[Chthoniobacteraceae]	DA101	NA	Verrucomicrobia
ASV_14396	13.2549	21.6657	3.38669	6.39733	1.58117e-10	1.37859e-09	Fungi	Ascomycota	Dothideomycetes	Pleosporales	Amniculicolaceae	Murispora	Murispora_cicognanii	Ascomycota
ASV_14160	8.41718	6.44619	3.29625	1.95561	0.0505106	0.122971	Fungi	Ascomycota	Dothideomycetes	Venturiales	Sympoventuriaceae	Fusicladium	Fusicladium_fagi	p-adj
ASV_3043	12.6958	21.6898	3.38667	6.40446	1.50901e-10	8.59609e-09	Archaea	Crenarchaeota	Thaumarchaeota	Nitrososphaerales	Nitrososphaeraceae	Candidatus Nitrososphaera	SCA1145	Crenarchaeota
ASV_14043	13.4739	21.6976	3.38663	6.40684	1.48567e-10	1.32853e-09	Fungi	Ascomycota	NA	NA	NA	NA	NA	Ascomycota
ASV_14170	15.661	4.61324	3.29914	1.39832	0.162018	0.246204	Fungi	Ascomycota	Sordariomycetes	Sordariales	Lasiosphaeriaceae	Podospora	Podospora_bullata	p-adj
ASV_14309	13.5835	21.7086	3.38661	6.41012	1.45404e-10	1.31808e-09	Fungi	unidentified	unidentified	unidentified	unidentified	unidentified	unidentified	unidentified
ASV_14174	9.82486	-3.63679	2.8011	-1.29834	0.194169	0.279531	Fungi	Ascomycota	Dothideomycetes	Pleosporales	NA	NA	NA	p-adj
ASV_14181	11.1727	-6.765	3.32845	-2.03248	0.0421052	0.111033	Fungi	Ascomycota	Eurotiomycetes	Onygenales	Arachnomycetaceae	Arachnomyces	unidentified	p-adj
ASV_1533	12.9763	21.7188	3.3866	6.41316	1.42534e-10	8.59609e-09	Bacteria	Actinobacteria	Actinobacteria	Actinomycetales	Nocardioidaceae	Kribbella	NA	Actinobacteria
ASV_14185	14.5654	-7.14968	3.33084	-2.14651	0.0318325	0.0898914	Fungi	Ascomycota	Dothideomycetes	Capnodiales	unidentified	unidentified	unidentified	p-adj
ASV_14191	16.7764	-5.05504	3.32096	-1.52217	0.127968	0.209525	Fungi	Ascomycota	Leotiomycetes	Phacidiales	Phacidiaceae	Gremmenia	Gremmenia_infestans	p-adj
ASV_13848	13.7847	21.7257	3.38656	6.41526	1.40583e-10	1.29876e-09	Fungi	unidentified	unidentified	unidentified	unidentified	unidentified	unidentified	unidentified
ASV_14196	26.1215	8.07821	3.37637	2.39257	0.0167308	0.0549561	Fungi	Ascomycota	Eurotiomycetes	Chaetothyriales	Herpotrichiellaceae	Cladophialophora	unidentified	p-adj
ASV_14197	16.0347	7.37431	2.9522	2.49791	0.0124929	0.044054	Fungi	Basidiomycota	Tremellomycetes	Filobasidiales	Filobasidiaceae	Naganishia	Naganishia_albida	p-adj
ASV_14200	18.6181	3.9898	2.80386	1.42297	0.154745	0.239323	Fungi	Ascomycota	Leotiomycetes	Helotiales	Helotiaceae	Articulospora	Articulospora_proliferata	p-adj
ASV_455	13.2282	21.7356	3.38654	6.41823	1.37867e-10	8.59609e-09	Bacteria	Actinobacteria	Actinobacteria	Actinomycetales	Pseudonocardiaceae	Pseudonocardia	NA	Actinobacteria
ASV_1738	13.3275	21.7535	3.38651	6.42358	1.3311e-10	8.59609e-09	Bacteria	Proteobacteria	Alphaproteobacteria	Sphingomonadales	Sphingomonadaceae	Kaistobacter	NA	Proteobacteria
ASV_14426	14.2078	21.7643	3.38647	6.42685	1.30278e-10	1.21158e-09	Fungi	Basidiomycota	Tremellomycetes	Trichosporonales	Trichosporonaceae	Apiotrichum	Apiotrichum_gamsii	Basidiomycota
ASV_14338	14.2408	21.7716	3.38646	6.42902	1.28429e-10	1.20888e-09	Fungi	Glomeromycota	NA	NA	NA	NA	NA	Glomeromycota
ASV_3363	13.6345	21.7837	3.38644	6.43262	1.25421e-10	8.59609e-09	Archaea	Crenarchaeota	Thaumarchaeota	Nitrososphaerales	Nitrososphaeraceae	Candidatus Nitrososphaera	SCA1145	Crenarchaeota
ASV_14220	7.43464	3.29076	3.092	1.06428	0.2872	0.369129	Fungi	Chytridiomycota	Spizellomycetes	Spizellomycetales	Powellomycetaceae	unidentified	unidentified	p-adj
ASV_14391	14.6894	21.8133	3.38636	6.4415	1.18301e-10	1.13813e-09	Fungi	Basidiomycota	NA	NA	NA	NA	NA	Basidiomycota
ASV_2176	14.0934	21.8295	3.38634	6.44634	1.14584e-10	8.59609e-09	Bacteria	Bacteroidetes	[Saprospirae]	[Saprospirales]	Chitinophagaceae	Flavisolibacter	NA	Bacteroidetes
ASV_14288	14.898	21.8331	3.38632	6.44743	1.13763e-10	1.10979e-09	Fungi	Ascomycota	Sordariomycetes	Sordariales	Lasiosphaeriaceae	NA	NA	Ascomycota
ASV_14238	5.89984	5.93479	3.39081	1.75026	0.0800735	0.149136	Fungi	Ascomycota	Leotiomycetes	Helotiales	NA	NA	NA	p-adj
ASV_14240	6.18419	-5.91764	3.39011	-1.74556	0.0808877	0.149659	Fungi	Ascomycota	Sordariomycetes	Glomerellales	Plectosphaerellaceae	Gibellulopsis	Gibellulopsis_chrysanthemi	p-adj
ASV_14245	19.8795	-1.5791	3.2381	-0.487663	0.625789	0.668946	Fungi	Ascomycota	Sordariomycetes	NA	NA	NA	NA	p-adj
ASV_14252	8.06454	3.75972	2.76236	1.36105	0.173497	0.258302	Fungi	Ascomycota	NA	NA	NA	NA	NA	p-adj
ASV_14254	8.01598	-6.28928	3.30492	-1.90301	0.0570397	0.131669	Fungi	Ascomycota	Eurotiomycetes	Chaetothyriales	Herpotrichiellaceae	Rhinocladiella	unidentified	p-adj
ASV_14264	8.11526	6.39482	3.29312	1.94188	0.052152	0.125004	Fungi	Ascomycota	Dothideomycetes	Pleosporales	Sporormiaceae	Preussia	Preussia_flanaganii	p-adj
ASV_13537	14.9579	21.8367	3.38631	6.44852	1.12949e-10	1.10961e-09	Fungi	Ascomycota	Leotiomycetes	Helotiales	Rutstroemiaceae	Rutstroemia	Rutstroemia_maritima	Ascomycota
ASV_14276	10.4752	-6.67061	3.38737	-1.96926	0.0489235	0.121223	Fungi	Ascomycota	Sordariomycetes	Hypocreales	NA	NA	NA	p-adj
ASV_14282	15.2512	21.8631	3.38626	6.45641	1.07216e-10	1.07602e-09	Fungi	Ascomycota	Dothideomycetes	Pleosporales	Pleosporaceae	Alternaria	Alternaria_eureka	Ascomycota
ASV_2330	14.5425	21.8728	3.38625	6.4593	1.05188e-10	8.59609e-09	Bacteria	Actinobacteria	Actinobacteria	Actinomycetales	Micromonosporaceae	Actinoplanes	NA	Actinobacteria
ASV_14280	8.06515	-6.29763	2.94633	-2.13745	0.0325617	0.0917648	Fungi	Ascomycota	Lecanoromycetes	unidentified	unidentified	unidentified	unidentified	p-adj
ASV_2372	15.3189	21.9419	3.38611	6.47997	9.17379e-11	8.59609e-09	Bacteria	Verrucomicrobia	[Spartobacteria]	[Chthoniobacterales]	[Chthoniobacteraceae]	DA101	NA	Verrucomicrobia
ASV_14286	5.70697	-5.79647	2.95136	-1.964	0.04953	0.121673	Fungi	Ascomycota	Sordariomycetes	Hypocreales	Hypocreales_fam_Incertae_sedis	Acremonium	Acremonium_biseptum	p-adj
ASV_14855	16.2233	21.9451	3.38609	6.48096	9.11391e-11	9.55933e-10	Fungi	Mortierellomycota	Mortierellomycetes	Mortierellales	Mortierellaceae	Mortierella	NA	Mortierellomycota
ASV_13929	23.9606	21.947	3.38521	6.48322	8.97843e-11	9.55933e-10	Fungi	Glomeromycota	Glomeromycetes	Glomerales	Glomeraceae	NA	NA	Glomeromycota
ASV_14818	16.6142	21.9775	3.38602	6.49067	8.54581e-11	9.17031e-10	Fungi	Ascomycota	Eurotiomycetes	Chaetothyriales	NA	NA	NA	Ascomycota
ASV_14156	17.1984	22.0268	3.38593	6.50539	7.74937e-11	8.4456e-10	Fungi	Glomeromycota	Glomeromycetes	Diversisporales	Diversisporales_fam_Incertae_sedis	Entrophospora	Entrophospora_infrequens	Glomeromycota
ASV_1991	16.3913	22.0336	3.38593	6.5074	7.64651e-11	8.59609e-09	Archaea	Crenarchaeota	Thaumarchaeota	Nitrososphaerales	Nitrososphaeraceae	Candidatus Nitrososphaera	NA	Crenarchaeota
ASV_3044	16.8508	22.0661	3.38586	6.51714	7.16613e-11	8.59609e-09	Bacteria	Actinobacteria	Actinobacteria	Actinomycetales	Streptomycetaceae	Streptomyces	radiopugnans	Actinobacteria
ASV_14228	21.2637	22.0717	3.38544	6.5196	7.04959e-11	8.01556e-10	Fungi	Ascomycota	Pezizomycetes	Pezizales	Ascobolaceae	Ascobolus	NA	Ascomycota
ASV_13635	18.0607	22.0924	3.38581	6.52499	6.80051e-11	7.84025e-10	Fungi	Ascomycota	NA	NA	NA	NA	NA	Ascomycota
ASV_14088	18.513	22.1194	3.38575	6.53308	6.44289e-11	7.6819e-10	Fungi	Ascomycota	Sordariomycetes	Hypocreales	Nectriaceae	Ilyonectria	Ilyonectria_mors-panacis	Ascomycota
ASV_13847	21.142	22.1337	3.38545	6.53789	6.2392e-11	7.56842e-10	Fungi	unidentified	unidentified	unidentified	unidentified	unidentified	unidentified	unidentified
ASV_14349	20.8209	7.75122	3.35626	2.30948	0.020917	0.0648426	Fungi	Ascomycota	Dothideomycetes	Pleosporales	Phaeosphaeriaceae	Phaeosphaeria	Phaeosphaeria_caricicola	p-adj
ASV_14351	7.56544	-6.19992	3.38892	-1.82947	0.0673294	0.14231	Fungi	Ascomycota	Eurotiomycetes	Eurotiales	Trichocomaceae	Talaromyces	Talaromyces_purpureogenus	p-adj
ASV_14352	6.82781	-3.35249	3.30722	-1.01369	0.310731	0.391219	Fungi	Ascomycota	Dothideomycetes	Pleosporales	Cucurbitariaceae	Pyrenochaeta	Pyrenochaeta_nobilis	p-adj
ASV_14357	18.5205	-7.49445	3.37238	-2.22231	0.0262626	0.0769671	Fungi	Ascomycota	Dothideomycetes	Capnodiales	unidentified	unidentified	unidentified	p-adj
ASV_14367	6.40153	-5.95812	3.38993	-1.75759	0.0788165	0.147385	Fungi	Ascomycota	Sordariomycetes	Xylariales	Xylariaceae	Xylaria	unidentified	p-adj
ASV_13949	21.3611	22.1347	3.38543	6.53823	6.2253e-11	7.56842e-10	Fungi	Ascomycota	Archaeorhizomycetes	Archaeorhizomycetales	Archaeorhizomycetaceae	Archaeorhizomyces	unidentified	Ascomycota
ASV_14387	11.7422	-3.07069	3.16997	-0.968683	0.332703	0.414394	Fungi	Basidiomycota	Agaricomycetes	Trechisporales	Hydnodontaceae	Trechispora	unidentified	p-adj
ASV_14164	18.7832	22.1452	3.38571	6.54078	6.11972e-11	7.56842e-10	Fungi	Ascomycota	NA	NA	NA	NA	NA	Ascomycota
ASV_14106	24.4899	22.148	3.38517	6.54266	6.04361e-11	7.56842e-10	Fungi	Ascomycota	Sordariomycetes	Hypocreales	Nectriaceae	Ilyonectria	Ilyonectria_mors-panacis	Ascomycota
ASV_14398	16.4062	7.40662	3.35697	2.20634	0.02736	0.0795149	Fungi	Ascomycota	Dothideomycetes	Pleosporales	NA	NA	NA	p-adj
ASV_14004	20.0466	22.2348	3.38556	6.56754	5.11539e-11	6.79616e-10	Fungi	Basidiomycota	Tremellomycetes	Tremellales	Bulleribasidiaceae	Vishniacozyma	Vishniacozyma_victoriae	Basidiomycota
ASV_14275	20.2372	22.2461	3.38555	6.57091	5.00103e-11	6.70811e-10	Fungi	Ascomycota	NA	NA	NA	NA	NA	Ascomycota
ASV_14091	20.3484	22.2468	3.38553	6.57114	4.99314e-11	6.70811e-10	Fungi	Ascomycota	Sordariomycetes	Sordariales	Lasiosphaeriaceae	Cercophora	Cercophora_mirabilis	Ascomycota
ASV_2047	19.6083	22.2652	3.38551	6.57661	4.81304e-11	8.59609e-09	Bacteria	Verrucomicrobia	[Spartobacteria]	[Chthoniobacterales]	[Chthoniobacteraceae]	DA101	NA	Verrucomicrobia
ASV_14165	23.6508	22.2884	3.38523	6.58401	4.57932e-11	6.54771e-10	Fungi	Ascomycota	Leotiomycetes	Helotiales	Myxotrichaceae	Oidiodendron	Oidiodendron_eucalypti	Ascomycota
ASV_2714	20.221	22.3143	3.38544	6.59124	4.36162e-11	8.59609e-09	Bacteria	Proteobacteria	Alphaproteobacteria	Rhizobiales	Hyphomicrobiaceae	Rhodoplanes	NA	Proteobacteria
ASV_14431	7.61741	-4.02867	3.33482	-1.20806	0.227024	0.312018	Fungi	Ascomycota	Sordariomycetes	Xylariales	NA	NA	NA	p-adj
ASV_14432	17.61	-4.52567	3.29069	-1.3753	0.16904	0.253287	Fungi	Basidiomycota	Microbotryomycetes	NA	NA	NA	NA	p-adj
ASV_14433	6.22578	-5.92443	3.39008	-1.74758	0.0805373	0.149659	Fungi	Ascomycota	NA	NA	NA	NA	NA	p-adj
ASV_14436	6.91174	-6.07767	3.38941	-1.79314	0.0729511	0.144108	Fungi	Chytridiomycota	Spizellomycetes	Spizellomycetales	unidentified	unidentified	unidentified	p-adj
ASV_1469	20.8338	22.358	3.38538	6.60427	3.99473e-11	8.59609e-09	Bacteria	Bacteroidetes	[Saprospirae]	[Saprospirales]	Chitinophagaceae	Segetibacter	NA	Bacteroidetes
ASV_14453	12.4717	2.2182	3.25021	0.682478	0.494937	0.55546	Fungi	Ascomycota	Dothideomycetes	Pleosporales	Sporormiaceae	Sporormiella	Sporormiella_minimoides	p-adj
ASV_13983	22.7565	22.4033	3.3853	6.61782	3.64535e-11	5.65029e-10	Fungi	Ascomycota	Dothideomycetes	Pleosporales	Sporormiaceae	Preussia	NA	Ascomycota
ASV_14463	11.957	6.95012	2.96201	2.34643	0.0189545	0.0602312	Fungi	Ascomycota	Dothideomycetes	Venturiales	Sympoventuriaceae	Fusicladium	Fusicladium_fagi	p-adj
ASV_14465	13.801	-1.88882	3.17422	-0.595049	0.551811	0.605874	Fungi	Ascomycota	Pezizomycetes	Pezizales	Pezizaceae	unidentified	unidentified	p-adj
ASV_14469	10.2812	-6.64359	3.38745	-1.96124	0.0498515	0.121791	Fungi	Ascomycota	Dothideomycetes	Capnodiales	unidentified	unidentified	unidentified	p-adj
ASV_14487	8.20937	6.40553	3.38874	1.89024	0.0587259	0.133424	Fungi	Ascomycota	Dothideomycetes	Pleosporales	Lentitheciaceae	Keissleriella	Keissleriella_rosarum	p-adj
ASV_14489	6.86834	-6.06027	3.35962	-1.80386	0.0712534	0.143847	Fungi	Ascomycota	Sordariomycetes	Hypocreales	Hypocreaceae	Trichoderma	NA	p-adj
ASV_14505	12.582	7.02658	3.30735	2.12454	0.0336253	0.0938147	Fungi	Ascomycota	Sordariomycetes	Hypocreales	Bionectriaceae	Hydropisphaera	unidentified	p-adj
ASV_14511	6.37184	3.37624	3.0973	1.09006	0.275688	0.359089	Fungi	Basidiomycota	NA	NA	NA	NA	NA	p-adj
ASV_14521	9.52895	6.62519	3.3102	2.00145	0.0453444	0.117131	Fungi	unidentified	unidentified	unidentified	unidentified	unidentified	unidentified	p-adj
ASV_14529	15.1908	-1.03364	3.23945	-0.319079	0.749666	0.777868	Fungi	Ascomycota	Leotiomycetes	NA	NA	NA	NA	p-adj
ASV_1543	22.0249	22.4148	3.38527	6.62125	3.56163e-11	8.59609e-09	Bacteria	Actinobacteria	Thermoleophilia	Solirubrobacterales	Conexibacteraceae	Conexibacter	NA	Actinobacteria
ASV_14537	6.95607	-6.08376	3.29781	-1.84479	0.0650687	0.140078	Fungi	Ascomycota	Eurotiomycetes	Chaetothyriales	unidentified	unidentified	unidentified	p-adj
ASV_1687	22.5189	22.4519	3.38523	6.63229	3.30513e-11	8.59609e-09	Bacteria	Actinobacteria	Actinobacteria	Actinomycetales	Thermomonosporaceae	Actinomadura	vinacea	Actinobacteria
ASV_14548	7.56544	-6.19992	3.38892	-1.82947	0.0673294	0.14231	Fungi	Ascomycota	Dothideomycetes	Capnodiales	unidentified	unidentified	unidentified	p-adj
ASV_13782	24.081	22.4723	3.3852	6.63841	3.17089e-11	5.14348e-10	Fungi	Basidiomycota	Agaricomycetes	Cantharellales	Ceratobasidiaceae	Rhizoctonia	unidentified	Basidiomycota
ASV_13731	25.7666	22.5324	3.38508	6.65639	2.80641e-11	4.60823e-10	Fungi	Basidiomycota	Agaricomycetes	Agaricales	Psathyrellaceae	Parasola	NA	Basidiomycota
ASV_14582	5.80605	-2.1047	3.10316	-0.678243	0.497617	0.55714	Fungi	Ascomycota	Leotiomycetes	Helotiales	Dermateaceae	Pezicula	NA	p-adj
ASV_14195	25.019	22.5325	3.38513	6.65631	2.80788e-11	4.60823e-10	Fungi	Ascomycota	Sordariomycetes	unidentified	unidentified	unidentified	unidentified	Ascomycota
ASV_14313	25.9963	22.5805	3.38507	6.67064	2.54694e-11	4.33291e-10	Fungi	Ascomycota	Sordariomycetes	Sordariales	Lasiosphaeriaceae	NA	NA	Ascomycota
ASV_14604	14.5131	7.22918	3.38641	2.13476	0.0327803	0.0921945	Fungi	Ascomycota	NA	NA	NA	NA	NA	p-adj
ASV_14606	5.71744	5.88722	3.32498	1.7706	0.0766272	0.146216	Fungi	Ascomycota	Dothideomycetes	Pleosporales	Lophiotremataceae	Atrocalyx	NA	p-adj
ASV_14608	6.41291	4.18564	3.35581	1.24728	0.212294	0.299445	Fungi	Ascomycota	Orbiliomycetes	Orbiliales	Orbiliaceae	Orbilia	unidentified	p-adj
ASV_14025	26.3963	22.5869	3.38504	6.67256	2.51388e-11	4.32945e-10	Fungi	Ascomycota	Leotiomycetes	Helotiales	NA	NA	NA	Ascomycota
ASV_14619	9.5383	6.62284	2.64095	2.50775	0.0121503	0.0430195	Fungi	Ascomycota	Dothideomycetes	Pleosporales	Sporormiaceae	Westerdykella	unidentified	p-adj
ASV_14621	8.96654	1.4836	2.88646	0.513984	0.607263	0.653651	Fungi	Ascomycota	Orbiliomycetes	Orbiliales	Orbiliaceae	Orbilia	unidentified	p-adj
ASV_13464	43.707	22.6307	3.38438	6.68682	2.28074e-11	3.97704e-10	Fungi	Ascomycota	Sordariomycetes	Hypocreales	Nectriaceae	Ilyonectria	Ilyonectria_mors-panacis	Ascomycota
ASV_14632	7.42753	6.26076	3.3893	1.84721	0.0647168	0.139976	Fungi	unidentified	unidentified	unidentified	unidentified	unidentified	unidentified	p-adj
ASV_14634	10.8632	-6.72319	3.38723	-1.98486	0.0471596	0.119614	Fungi	Rozellomycota	unidentified	unidentified	unidentified	unidentified	unidentified	p-adj
ASV_14635	9.02375	-3.19237	3.28257	-0.972521	0.330792	0.41349	Fungi	Basidiomycota	Agaricomycetes	NA	NA	NA	NA	p-adj
ASV_13651	29.796	22.7677	3.38485	6.72637	1.7395e-11	3.18509e-10	Fungi	Ascomycota	NA	NA	NA	NA	NA	Ascomycota
ASV_14662	11.2258	-4.88173	3.34961	-1.4574	0.145005	0.229085	Fungi	Basidiomycota	Agaricomycetes	Trechisporales	Hydnodontaceae	Trechispora	unidentified	p-adj
ASV_14671	6.84114	6.14177	3.38981	1.81183	0.0700124	0.143673	Fungi	Ascomycota	Sordariomycetes	Coniochaetales	unidentified	unidentified	unidentified	p-adj
ASV_14679	5.82675	-1.96564	3.10941	-0.632158	0.527284	0.583778	Fungi	Ascomycota	Dothideomycetes	Pleosporales	Phaeosphaeriaceae	NA	NA	p-adj
ASV_14691	11.8925	-3.3807	3.17759	-1.06392	0.287365	0.369129	Fungi	Ascomycota	Leotiomycetes	Phacidiales	Phacidiaceae	Gremmenia	Gremmenia_infestans	p-adj
ASV_14093	30.6874	22.8103	3.38481	6.73902	1.59457e-11	2.9659e-10	Fungi	Ascomycota	Leotiomycetes	Helotiales	Rutstroemiaceae	Rutstroemia	Rutstroemia_maritima	Ascomycota
ASV_14701	6.57376	-5.99681	3.35732	-1.78619	0.0740682	0.144108	Fungi	unidentified	unidentified	unidentified	unidentified	unidentified	unidentified	p-adj
ASV_13840	31.8222	22.8583	3.38476	6.7533	1.44519e-11	2.82103e-10	Fungi	Ascomycota	Eurotiomycetes	Chaetothyriales	NA	NA	NA	Ascomycota
ASV_14713	11.5113	3.47928	3.14831	1.10512	0.269106	0.35183	Fungi	Chytridiomycota	Spizellomycetes	Spizellomycetales	unidentified	unidentified	unidentified	p-adj
ASV_14714	8.92334	-6.43874	3.38807	-1.90041	0.0573788	0.131669	Fungi	Ascomycota	Dothideomycetes	Pleosporales	NA	NA	NA	p-adj
ASV_14721	8.92334	-6.43874	3.38807	-1.90041	0.0573788	0.131669	Fungi	Basidiomycota	Agaricomycetes	Agaricales	Agaricaceae	Agaricus	unidentified	p-adj
ASV_14726	6.20564	-5.9183	3.39011	-1.74575	0.0808537	0.149659	Fungi	Chytridiomycota	unidentified	unidentified	unidentified	unidentified	unidentified	p-adj
ASV_13594	31.9869	22.8684	3.38475	6.7563	1.41556e-11	2.82103e-10	Fungi	Ascomycota	NA	NA	NA	NA	NA	Ascomycota
ASV_14735	13.8783	7.16473	3.36041	2.1321	0.0329985	0.0924355	Fungi	Ascomycota	NA	NA	NA	NA	NA	p-adj
ASV_14738	6.77978	-6.04982	3.33622	-1.81338	0.069774	0.143673	Fungi	Ascomycota	NA	NA	NA	NA	NA	p-adj
ASV_13899	33.0032	22.8959	3.38471	6.76451	1.33765e-11	2.74414e-10	Fungi	Ascomycota	Eurotiomycetes	Eurotiales	Trichocomaceae	Talaromyces	Talaromyces_chlorolomus	Ascomycota
ASV_14749	10.6838	6.7885	3.3153	2.04763	0.0405965	0.108077	Fungi	Ascomycota	Dothideomycetes	Capnodiales	Cladosporiaceae	Cladosporium	NA	p-adj
ASV_14092	32.8375	22.9027	3.38471	6.76652	1.31913e-11	2.74414e-10	Fungi	Ascomycota	Sordariomycetes	Magnaporthales	Magnaporthaceae	Pseudophialophora	unidentified	Ascomycota
ASV_13633	33.9542	22.9491	3.38467	6.78031	1.19918e-11	2.53463e-10	Fungi	Ascomycota	Sordariomycetes	Sordariales	Lasiosphaeriaceae	Podospora	Podospora_glutinoides	Ascomycota
ASV_14767	6.89237	6.15662	3.38975	1.81625	0.0693323	0.143673	Fungi	unidentified	unidentified	unidentified	unidentified	unidentified	unidentified	p-adj
ASV_14773	7.02461	-1.74484	2.57168	-0.678483	0.497466	0.55714	Fungi	Ascomycota	NA	NA	NA	NA	NA	p-adj
ASV_14789	7.31774	-6.15708	3.30634	-1.8622	0.0625746	0.136821	Fungi	Ascomycota	Sordariomycetes	NA	NA	NA	NA	p-adj
ASV_14026	34.9876	22.9889	3.38463	6.79214	1.10483e-11	2.37113e-10	Fungi	Basidiomycota	NA	NA	NA	NA	NA	Basidiomycota
ASV_14805	11.2793	1.82565	3.18886	0.572507	0.566979	0.618232	Fungi	Ascomycota	NA	NA	NA	NA	NA	p-adj
ASV_13489	36.6031	23.0467	3.38457	6.80934	9.80483e-12	2.20609e-10	Fungi	Ascomycota	Dothideomycetes	Tubeufiales	Tubeufiaceae	NA	NA	Ascomycota
ASV_13962	37.5286	23.0832	3.38455	6.82018	9.09262e-12	2.11403e-10	Fungi	Basidiomycota	NA	NA	NA	NA	NA	Basidiomycota
ASV_12723	37.8347	23.0913	3.38454	6.82259	8.94131e-12	2.11403e-10	Fungi	Ascomycota	Eurotiomycetes	Chaetothyriales	Trichomeriaceae	Knufia	NA	Ascomycota
ASV_13543	37.8071	23.095	3.38454	6.82368	8.8735e-12	2.11403e-10	Fungi	Glomeromycota	Glomeromycetes	Glomerales	Glomeraceae	NA	NA	Glomeromycota
ASV_13213	45.4603	23.3412	3.38434	6.89682	5.31805e-12	1.37383e-10	Fungi	Ascomycota	Dothideomycetes	Capnodiales	Cladosporiaceae	Cladosporium	unidentified	Ascomycota
ASV_12834	144.572	23.4094	3.20541	7.3031	2.81222e-13	2.17233e-11	Fungi	Basidiomycota	Agaricomycetes	Agaricales	Lycoperdaceae	Calvatia	Calvatia_cyathiformis	Basidiomycota
ASV_13500	49.5664	23.4346	3.38426	6.92459	4.3723e-12	1.18963e-10	Fungi	Mortierellomycota	Mortierellomycetes	Mortierellales	Mortierellaceae	Mortierella	NA	Mortierellomycota
ASV_13480	52.97	23.5463	3.3842	6.95771	3.45839e-12	9.84581e-11	Fungi	Ascomycota	Eurotiomycetes	Chaetothyriales	NA	NA	NA	Ascomycota
ASV_13329	54.0618	23.5801	3.38419	6.96774	3.2208e-12	9.36045e-11	Fungi	Ascomycota	NA	NA	NA	NA	NA	Ascomycota
ASV_13278	59.9783	23.6408	3.38411	6.98583	2.83177e-12	8.978e-11	Fungi	Ascomycota	Dothideomycetes	Capnodiales	NA	NA	NA	Ascomycota
ASV_13411	57.6319	23.6668	3.38414	6.99345	2.68207e-12	8.70113e-11	Fungi	Ascomycota	Dothideomycetes	Pleosporales	Amniculicolaceae	Murispora	Murispora_cicognanii	Ascomycota
ASV_13475	58.9902	23.6956	3.38412	7.00201	2.52316e-12	8.58491e-11	Fungi	Ascomycota	Leotiomycetes	Helotiales	NA	NA	NA	Ascomycota
ASV_13414	60.3553	23.7191	3.3841	7.00898	2.40058e-12	8.53175e-11	Fungi	Ascomycota	Sordariomycetes	Coniochaetales	NA	NA	NA	Ascomycota
ASV_14925	7.72257	-6.23383	3.38879	-1.83955	0.0658349	0.14087	Fungi	Ascomycota	Sordariomycetes	NA	NA	NA	NA	p-adj
ASV_13206	60.9066	23.7444	3.3841	7.01646	2.27567e-12	8.35409e-11	Fungi	Basidiomycota	NA	NA	NA	NA	NA	Basidiomycota
ASV_14935	6.84114	6.14177	3.38981	1.81183	0.0700124	0.143673	Fungi	Ascomycota	Sordariomycetes	Coniochaetales	NA	NA	NA	p-adj
ASV_14938	7.20238	-6.13447	3.38917	-1.81002	0.0702927	0.143673	Fungi	Ascomycota	Dothideomycetes	Pleosporales	Didymellaceae	Didymella	NA	p-adj
ASV_13363	62.178	23.7642	3.38408	7.02235	2.18163e-12	8.22532e-11	Fungi	Ascomycota	Dothideomycetes	Capnodiales	Cladosporiaceae	Cladosporium	unidentified	Ascomycota
ASV_14950	10.7409	-2.08217	3.25332	-0.640013	0.522164	0.57949	Fungi	Ascomycota	Eurotiomycetes	Chaetothyriales	NA	NA	NA	p-adj
ASV_14957	9.5776	6.62844	3.38797	1.95646	0.0504107	0.122942	Fungi	Ascomycota	Eurotiomycetes	Chaetothyriales	NA	NA	NA	p-adj
ASV_13240	62.9718	23.7865	3.38407	7.02895	2.08101e-12	8.22532e-11	Fungi	Ascomycota	Sordariomycetes	Sordariales	NA	NA	NA	Ascomycota
ASV_12768	79.0423	24.0926	3.38393	7.1197	1.0816e-12	4.71509e-11	Fungi	Ascomycota	Dothideomycetes	Pleosporales	Didymellaceae	Nothophoma	Nothophoma_variabilis	Ascomycota
ASV_14986	11.9122	6.94495	3.32604	2.08805	0.0367932	0.0998571	Fungi	Ascomycota	Dothideomycetes	Pleosporales	Didymellaceae	Didymella	NA	p-adj
ASV_14989	7.20238	-6.13447	3.38917	-1.81002	0.0702927	0.143673	Fungi	Ascomycota	Sordariomycetes	Sordariales	Sordariales_fam_Incertae_sedis	Papulaspora	Papulaspora_funabasensis	p-adj
ASV_13220	81.7341	24.1423	3.38391	7.13443	9.71887e-13	4.37349e-11	Fungi	Ascomycota	Dothideomycetes	Pleosporales	Teichosporaceae	Teichospora	Teichospora_thailandica	Ascomycota
ASV_14999	8.64931	6.48633	3.29606	1.9679	0.0490791	0.121308	Fungi	Ascomycota	Dothideomycetes	Pleosporales	Didymellaceae	NA	NA	p-adj
ASV_13039	85.335	24.1536	3.38389	7.13783	9.48127e-13	4.37349e-11	Fungi	Basidiomycota	NA	NA	NA	NA	NA	Basidiomycota
ASV_15004	7.39262	6.25812	2.93455	2.13256	0.0329607	0.0924355	Fungi	Ascomycota	Sordariomycetes	Xylariales	Amphisphaeriaceae	Funiliomyces	unidentified	p-adj
ASV_15011	6.74572	6.12559	3.38989	1.80702	0.0707593	0.143673	Fungi	Basidiomycota	NA	NA	NA	NA	NA	p-adj
ASV_15012	5.9461	5.94681	3.27703	1.8147	0.0695706	0.143673	Fungi	Ascomycota	Dothideomycetes	Pleosporales	Phaeosphaeriaceae	Setophaeosphaeria	Setophaeosphaeria_sidae	p-adj
ASV_13157	87.9877	24.1912	3.38387	7.14897	8.7433e-13	4.35603e-11	Fungi	Ascomycota	Dothideomycetes	Pleosporales	Pleosporaceae	NA	NA	Ascomycota
ASV_15051	6.13395	-3.17227	3.10454	-1.02181	0.306869	0.387755	Fungi	Ascomycota	Eurotiomycetes	Chaetothyriales	Herpotrichiellaceae	unidentified	unidentified	p-adj
ASV_13127	92.827	24.2719	3.38385	7.17286	7.34474e-13	3.79478e-11	Fungi	Ascomycota	NA	NA	NA	NA	NA	Ascomycota
ASV_15080	6.53914	6.08399	3.3071	1.83968	0.0658157	0.14087	Fungi	Ascomycota	Sordariomycetes	NA	NA	NA	NA	p-adj
ASV_13169	98.9034	24.3118	3.38382	7.18472	6.73437e-13	3.61325e-11	Fungi	Ascomycota	Eurotiomycetes	Eurotiales	Trichocomaceae	Talaromyces	Talaromyces_aculeatus	Ascomycota
ASV_15096	5.97825	4.10324	3.1009	1.32324	0.185754	0.269083	Fungi	Ascomycota	Dothideomycetes	NA	NA	NA	NA	p-adj
ASV_13098	113.368	24.5849	3.38376	7.26556	3.71493e-13	2.35561e-11	Fungi	Ascomycota	Leotiomycetes	Helotiales	Helotiaceae	Crocicreas	unidentified	Ascomycota
ASV_15103	6.7653	-6.03849	3.34903	-1.80306	0.0713795	0.143894	Fungi	Ascomycota	Eurotiomycetes	Onygenales	Ajellomycetaceae	Emmonsiellopsis	unidentified	p-adj
ASV_13046	128.613	24.6237	3.38372	7.27711	3.41054e-13	2.26557e-11	Fungi	Ascomycota	Eurotiomycetes	Eurotiales	Trichocomaceae	Talaromyces	NA	Ascomycota
ASV_15121	6.86308	6.15266	3.38977	1.81507	0.069513	0.143673	Fungi	Basidiomycota	Agaricomycetes	Geastrales	Geastraceae	Geastrum	Geastrum_kuharii	p-adj
ASV_13031	136.041	24.8218	3.3837	7.33569	2.20574e-13	1.81001e-11	Fungi	Ascomycota	Eurotiomycetes	Eurotiales	Trichocomaceae	Talaromyces	Talaromyces_aculeatus	Ascomycota
ASV_15140	11.0572	-6.74878	3.38716	-1.99246	0.0463208	0.118131	Fungi	Ascomycota	Sordariomycetes	NA	NA	NA	NA	p-adj
ASV_12832	148.614	24.95	3.38367	7.37365	1.66014e-13	1.44743e-11	Fungi	Ascomycota	Sordariomycetes	Hypocreales	Nectriaceae	NA	NA	Ascomycota
ASV_12756	268.955	25.7586	3.38354	7.61292	2.6798e-14	2.67023e-12	Fungi	Ascomycota	NA	NA	NA	NA	NA	Ascomycota
ASV_15158	9.77306	6.65765	3.38788	1.96514	0.0493984	0.121673	Fungi	Ascomycota	Eurotiomycetes	Chaetothyriales	Herpotrichiellaceae	Exophiala	Exophiala_bonariae	p-adj
ASV_12694	308.425	25.9272	3.38352	7.66281	1.81912e-14	2.11472e-12	Fungi	Ascomycota	Eurotiomycetes	Chaetothyriales	unidentified	unidentified	unidentified	Ascomycota
ASV_15179	9.52939	6.62164	3.33352	1.98638	0.046991	0.119614	Fungi	Ascomycota	Eurotiomycetes	NA	NA	NA	NA	p-adj
ASV_15180	6.70153	6.11334	3.30954	1.84719	0.0647201	0.139976	Fungi	Basidiomycota	Tremellomycetes	Filobasidiales	Filobasidiaceae	Naganishia	Naganishia_diffluens	p-adj
ASV_12763	318.602	25.998	3.38351	7.68373	1.54518e-14	1.95957e-12	Fungi	Ascomycota	Sordariomycetes	Hypocreales	Hypocreaceae	Trichoderma	Trichoderma_atroviride	Ascomycota
ASV_15210	6.0038	-5.87218	2.92608	-2.00684	0.0447666	0.116077	Fungi	Ascomycota	Sordariomycetes	Hypocreales	Nectriaceae	Cylindrocladiella	NA	p-adj
ASV_15232	6.79174	6.13852	3.38983	1.81087	0.0701616	0.143673	Fungi	Glomeromycota	Glomeromycetes	Glomerales	Glomeraceae	Funneliformis	Funneliformis_mosseae	p-adj
ASV_12581	484.519	26.418	3.38346	7.80799	5.81085e-15	9.00682e-13	Fungi	Ascomycota	Dothideomycetes	Pleosporales	Amniculicolaceae	Murispora	Murispora_cicognanii	Ascomycota
ASV_12494	931.959	27.0856	3.38342	8.0054	1.19079e-15	3.3223e-13	Fungi	Ascomycota	Leotiomycetes	Thelebolales	Thelebolaceae	NA	NA	Ascomycota
ASV_12451	1171.79	27.7763	3.38341	8.20956	2.22008e-16	1.03234e-13	Fungi	Ascomycota	Leotiomycetes	Helotiales	Rutstroemiaceae	Rutstroemia	Rutstroemia_maritima	Ascomycota
ASV_15250	9.38214	6.59863	3.38807	1.94761	0.0514619	0.124634	Fungi	Ascomycota	Eurotiomycetes	Chaetothyriales	Herpotrichiellaceae	Cladophialophora	Cladophialophora_chaetospira	p-adj
ASV_15254	6.24262	-5.92323	3.31374	-1.78748	0.0738605	0.144108	Fungi	Ascomycota	Sordariomycetes	Sordariales	Chaetomiaceae	Humicola	Humicola_nigrescens	p-adj
ASV_15266	6.26105	6.02039	3.39038	1.77573	0.0757775	0.145806	Fungi	Ascomycota	Dothideomycetes	Pleosporales	Phaeosphaeriaceae	Paraphoma	Paraphoma_radicina	p-adj
ASV_15278	6.857	3.51642	3.09438	1.13639	0.255794	0.339518	Fungi	Ascomycota	Sordariomycetes	Xylariales	Diatrypaceae	Monosporascus	unidentified	p-adj
ASV_15286	6.57266	6.09131	3.39004	1.79682	0.0723636	0.144108	Fungi	Ascomycota	Sordariomycetes	Hypocreales	Nectriaceae	Neonectria	unidentified	p-adj
ASV_15306	6.26105	6.02039	3.39038	1.77573	0.0757775	0.145806	Fungi	Basidiomycota	Agaricomycetes	Cantharellales	Ceratobasidiaceae	Ceratobasidium	unidentified	p-adj
ASV_15335	8.50548	6.46007	3.38854	1.90645	0.0565924	0.131437	Fungi	Ascomycota	Sordariomycetes	NA	NA	NA	NA	p-adj
ASV_15345	6.95823	-6.08476	3.38938	-1.79524	0.0726148	0.144108	Fungi	Ascomycota	Sordariomycetes	Sordariales	Chaetomiaceae	Zopfiella	Zopfiella_tardifaciens	p-adj
ASV_15352	9.5053	-6.53011	3.38778	-1.92755	0.0539114	0.127685	Fungi	Basidiomycota	Agaricomycetes	Agaricales	Pluteaceae	Pluteus	Pluteus_decoloratus	p-adj
ASV_15363	6.83616	-6.05924	3.38948	-1.78766	0.0738309	0.144108	Fungi	Ascomycota	Dothideomycetes	Pleosporales	Amniculicolaceae	Murispora	Murispora_cicognanii	p-adj
ASV_15395	6.71408	-6.03327	3.3896	-1.77994	0.075086	0.145076	Fungi	Ascomycota	Sordariomycetes	Hypocreales	NA	NA	NA	p-adj
ASV_15453	6.46993	-5.97988	3.38983	-1.76406	0.0777212	0.147311	Fungi	Ascomycota	Leotiomycetes	Thelebolales	Pseudeurotiaceae	Pleuroascus	Pleuroascus_nicholsonii	p-adj
ASV_15458	5.80585	5.91272	3.39092	1.74369	0.0812127	0.149659	Fungi	Basidiomycota	NA	NA	NA	NA	NA	p-adj
ASV_15461	6.02024	5.96389	3.39066	1.75892	0.0785912	0.147385	Fungi	Ascomycota	Dothideomycetes	Pleosporales	Didymosphaeriaceae	Bimuria	Bimuria_novae-zelandiae	p-adj
ASV_15497	7.17096	-6.12691	3.3892	-1.80777	0.0706421	0.143673	Fungi	Basidiomycota	Tremellomycetes	Trichosporonales	Trichosporonaceae	Apiotrichum	Apiotrichum_gamsii	p-adj
ASV_15499	5.6963	5.88531	3.39106	1.73553	0.0826464	0.150905	Fungi	Glomeromycota	Glomeromycetes	Glomerales	Glomeraceae	Funneliformis	Funneliformis_mosseae	p-adj
ASV_15500	5.6963	5.88531	3.39106	1.73553	0.0826464	0.150905	Fungi	Ascomycota	Dothideomycetes	Pleosporales	Phaeosphaeriaceae	Paraphoma	Paraphoma_rhaphiolepidis	p-adj
ASV_15514	6.45022	6.05662	3.3902	1.7865	0.0740176	0.144108	Fungi	Ascomycota	Dothideomycetes	Pleosporales	Phaeosphaeriaceae	unidentified	unidentified	p-adj
ASV_15530	6.89237	6.15662	3.38975	1.81625	0.0693323	0.143673	Fungi	Ascomycota	NA	NA	NA	NA	NA	p-adj
ASV_15544	9.89327	-6.58797	3.38761	-1.94472	0.0518083	0.124823	Fungi	Ascomycota	NA	NA	NA	NA	NA	p-adj
ASV_15601	6.15773	5.99078	3.30699	1.81155	0.0700555	0.143673	Fungi	Ascomycota	Dothideomycetes	Pleosporales	Phaeosphaeriaceae	Wojnowiciella	Wojnowiciella_leptocarpi	p-adj
ASV_15615	6.98348	-6.08408	3.38938	-1.79504	0.0726471	0.144108	Fungi	Ascomycota	Eurotiomycetes	Eurotiales	Aspergillaceae	Aspergillus	Aspergillus_subsessilis	p-adj
ASV_15634	5.73749	-5.8067	3.39065	-1.71256	0.0867931	0.155226	Fungi	Basidiomycota	Wallemiomycetes	Wallemiales	Wallemiaceae	Wallemia	Wallemia_canadensis	p-adj
ASV_15666	9.11733	-6.46985	3.38797	-1.90965	0.0561781	0.130832	Fungi	Basidiomycota	NA	NA	NA	NA	NA	p-adj
ASV_15694	8.92334	-6.43874	3.38807	-1.90041	0.0573788	0.131669	Fungi	Ascomycota	Dothideomycetes	Pleosporales	Amniculicolaceae	Murispora	Murispora_cicognanii	p-adj
ASV_15695	8.92334	-6.43874	3.38807	-1.90041	0.0573788	0.131669	Fungi	Ascomycota	Sordariomycetes	Hypocreales	Niessliaceae	Niesslia	Niesslia_exilis	p-adj
ASV_15772	5.7192	5.88738	3.39105	1.73615	0.0825373	0.150905	Fungi	Ascomycota	Sordariomycetes	Coniochaetales	unidentified	unidentified	unidentified	p-adj
ASV_15777	8.53537	-6.37444	3.38829	-1.88132	0.0599287	0.134501	Fungi	Glomeromycota	Glomeromycetes	Glomerales	Glomeraceae	Septoglomus	NA	p-adj
ASV_15778	8.40483	6.43956	3.38861	1.90035	0.0573869	0.131669	Fungi	Glomeromycota	Archaeosporomycetes	Archaeosporales	Archaeosporaceae	unidentified	unidentified	p-adj
ASV_15779	6.0593	5.96612	3.39065	1.75958	0.0784786	0.147385	Fungi	Basidiomycota	Agaricomycetes	Geastrales	Sphaerobolaceae	Sphaerobolus	Sphaerobolus_ingoldii	p-adj
ASV_15811	8.34138	-6.34119	3.3884	-1.87144	0.0612842	0.135486	Fungi	Basidiomycota	Tremellomycetes	Tremellales	Trimorphomycetaceae	Saitozyma	Saitozyma_podzolica	p-adj
ASV_15812	8.20937	6.40553	3.38874	1.89024	0.0587259	0.133424	Fungi	Ascomycota	Eurotiomycetes	Chaetothyriales	NA	NA	NA	p-adj
ASV_15831	5.79193	-5.81875	3.39059	-1.71615	0.0861352	0.154843	Fungi	Ascomycota	Leotiomycetes	Helotiales	Helotiales_fam_Incertae_sedis	Mycoarthris	Mycoarthris_corallina	p-adj
ASV_15832	5.92308	-0.760016	3.25851	-0.23324	0.815575	0.838413	Fungi	Ascomycota	NA	NA	NA	NA	NA	p-adj
ASV_15904	7.81845	6.33496	3.38901	1.86927	0.0615858	0.135508	Fungi	Ascomycota	Eurotiomycetes	Chaetothyriales	Herpotrichiellaceae	Cladophialophora	unidentified	p-adj
ASV_16019	7.11813	-4.28254	3.35686	-1.27576	0.202041	0.288483	Fungi	Basidiomycota	Agaricomycetes	Cantharellales	Ceratobasidiaceae	Thanatephorus	Thanatephorus_cucumeris	p-adj
ASV_16080	7.0366	6.18253	3.38963	1.82395	0.0681593	0.143196	Fungi	unidentified	unidentified	unidentified	unidentified	unidentified	unidentified	p-adj
ASV_16081	7.0366	6.18253	3.38963	1.82395	0.0681593	0.143196	Fungi	Basidiomycota	Agaricomycetes	Geastrales	Sphaerobolaceae	Sphaerobolus	Sphaerobolus_ingoldii	p-adj
ASV_16082	7.00562	-0.476576	3.25248	-0.146527	0.883505	0.898972	Fungi	Ascomycota	Sordariomycetes	Hypocreales	Clavicipitaceae	Metapochonia	unidentified	p-adj
ASV_16089	5.81957	-5.8201	3.39059	-1.71655	0.0860618	0.154843	Fungi	Ascomycota	Eurotiomycetes	Onygenales	Onygenales_fam_Incertae_sedis	Malbranchea	Malbranchea_gypsea	p-adj
ASV_16179	6.7895	-6.0433	3.38955	-1.78292	0.0745993	0.144736	Fungi	Glomeromycota	NA	NA	NA	NA	NA	p-adj
ASV_16180	6.64568	6.09982	3.39	1.79935	0.0719625	0.14402	Fungi	Ascomycota	Sordariomycetes	Coniochaetales	unidentified	unidentified	unidentified	p-adj
ASV_16388	6.01356	-5.86759	3.39035	-1.73067	0.0835101	0.151688	Fungi	Basidiomycota	NA	NA	NA	NA	NA	p-adj
ASV_16389	6.01356	-5.86759	3.39035	-1.73067	0.0835101	0.151688	Fungi	Ascomycota	Dothideomycetes	Pleosporales	Melanommataceae	NA	NA	p-adj
ASV_16451	5.81957	-5.8201	3.39059	-1.71655	0.0860618	0.154843	Fungi	Ascomycota	Sordariomycetes	Xylariales	Xylariales_fam_Incertae_sedis	Hansfordia	unidentified	p-adj
ASV_16452	5.81957	-5.8201	3.39059	-1.71655	0.0860618	0.154843	Fungi	Ascomycota	Eurotiomycetes	Eurotiales	Aspergillaceae	Penicillium	Penicillium_roseopurpureum	p-adj

## Sheet: Table S5
Table S5. DeSeq analysis: identification of differentially represented ASVs in the microbial communities in the soil of plant communities in the hygrophilous forest versus dry sclerophyllous forest
	baseMean	log2FoldChange	lfcSE	stat	pvalue	padj	Kingdom	Phylum	Class	Order	Family	Genus	Specie	coloreador
ASV_1	1089.7	0.0916771	1.62881	0.0562845	0.955115	0.999155	Bacteria	Proteobacteria	Alphaproteobacteria	Rhizobiales	Bradyrhizobiaceae	NA	NA	p-adj
ASV_2	1646.11	1.09559	1.6711	0.655607	0.512077	0.990913	Bacteria	Proteobacteria	Betaproteobacteria	Burkholderiales	Oxalobacteraceae	NA	NA	p-adj
ASV_3	650.176	-0.100182	1.65013	-0.0607115	0.951589	0.999155	Bacteria	Actinobacteria	Actinobacteria	Actinomycetales	Micrococcaceae	Arthrobacter	NA	p-adj
ASV_4	726.366	-0.303225	1.63513	-0.185444	0.852881	0.999155	Bacteria	Proteobacteria	Alphaproteobacteria	Rhizobiales	Bradyrhizobiaceae	Bradyrhizobium	NA	p-adj
ASV_5	904.283	-0.269729	1.67168	-0.161352	0.871816	0.999155	Bacteria	Actinobacteria	Actinobacteria	Actinomycetales	Geodermatophilaceae	NA	NA	p-adj
ASV_6	552.525	0.563529	1.63077	0.345561	0.729673	0.999155	Bacteria	Proteobacteria	Alphaproteobacteria	Sphingomonadales	Sphingomonadaceae	Kaistobacter	NA	p-adj
ASV_7	275.783	1.4585	1.67461	0.87095	0.383781	0.853286	Bacteria	Verrucomicrobia	[Spartobacteria]	[Chthoniobacterales]	[Chthoniobacteraceae]	DA101	NA	p-adj
ASV_8	362.044	0.274091	1.63429	0.167712	0.86681	0.999155	Bacteria	Proteobacteria	Alphaproteobacteria	Sphingomonadales	Sphingomonadaceae	Sphingomonas	NA	p-adj
ASV_9	580.006	-0.61397	1.62934	-0.376822	0.706306	0.999155	Bacteria	Actinobacteria	Thermoleophilia	Solirubrobacterales	Solirubrobacteraceae	Solirubrobacter	NA	p-adj
ASV_10	298.009	0.341469	1.66359	0.205261	0.837369	0.999155	Bacteria	Actinobacteria	Thermoleophilia	Gaiellales	Gaiellaceae	NA	NA	p-adj
ASV_11	456.649	-0.440258	1.67899	-0.262216	0.793155	0.999155	Bacteria	Actinobacteria	Actinobacteria	Actinomycetales	Geodermatophilaceae	Modestobacter	NA	p-adj
ASV_12	291.646	0.676924	1.64571	0.411326	0.680833	0.999155	Bacteria	Actinobacteria	Thermoleophilia	Solirubrobacterales	NA	NA	NA	p-adj
ASV_13	221.844	0.116253	1.62856	0.0713838	0.943092	0.999155	Bacteria	Proteobacteria	Alphaproteobacteria	Sphingomonadales	Sphingomonadaceae	Kaistobacter	NA	p-adj
ASV_14	278.024	0.941432	1.6635	0.565934	0.571438	0.999155	Bacteria	Acidobacteria	Acidobacteria-6	iii1-15	NA	NA	NA	p-adj
ASV_15	106.403	1.16278	2.66868	0.435712	0.663046	0.999155	Bacteria	Actinobacteria	Actinobacteria	Actinomycetales	Pseudonocardiaceae	NA	NA	p-adj
ASV_16	558.72	0.662564	1.66198	0.39866	0.690144	0.999155	Bacteria	Proteobacteria	Betaproteobacteria	Burkholderiales	Comamonadaceae	NA	NA	p-adj
ASV_17	437.731	1.03967	1.65953	0.626482	0.530999	0.999155	Bacteria	Actinobacteria	Actinobacteria	Actinomycetales	Geodermatophilaceae	NA	NA	p-adj
ASV_18	344.324	0.0777671	1.62907	0.0477371	0.961926	0.999155	Bacteria	Proteobacteria	Betaproteobacteria	Burkholderiales	Comamonadaceae	Methylibium	NA	p-adj
ASV_19	431.241	1.10342	1.66897	0.661143	0.508521	0.987666	Bacteria	Proteobacteria	Betaproteobacteria	Burkholderiales	Oxalobacteraceae	NA	NA	p-adj
ASV_20	270.753	0.154365	1.73028	0.0892136	0.928912	0.999155	Bacteria	Firmicutes	Bacilli	Bacillales	Planococcaceae	Sporosarcina	ginsengi	p-adj
ASV_21	230.457	0.419362	1.64413	0.255066	0.798672	0.999155	Bacteria	Proteobacteria	Alphaproteobacteria	Rhizobiales	Hyphomicrobiaceae	Rhodoplanes	NA	p-adj
ASV_22	167.582	1.50236	2.35616	0.637631	0.523714	0.998692	Bacteria	Verrucomicrobia	[Spartobacteria]	[Chthoniobacterales]	[Chthoniobacteraceae]	DA101	NA	p-adj
ASV_23	167.086	0.603204	2.36979	0.254539	0.799079	0.999155	Bacteria	Acidobacteria	Acidobacteria-6	iii1-15	NA	NA	NA	p-adj
ASV_24	50.1067	-0.381309	1.66913	-0.228448	0.819298	0.999155	Bacteria	Cyanobacteria	Chloroplast	Streptophyta	NA	NA	NA	p-adj
ASV_25	287.918	-0.56932	1.65837	-0.343301	0.731372	0.999155	Bacteria	Proteobacteria	Gammaproteobacteria	Xanthomonadales	Sinobacteraceae	Steroidobacter	NA	p-adj
ASV_26	547.963	-0.00113699	1.6938	-0.000671268	0.999464	0.999885	Bacteria	Proteobacteria	Alphaproteobacteria	Rhizobiales	Methylobacteriaceae	NA	NA	p-adj
ASV_27	305.423	-0.369058	1.64058	-0.224956	0.822014	0.999155	Bacteria	Actinobacteria	Actinobacteria	Actinomycetales	Pseudonocardiaceae	Pseudonocardia	halophobica	p-adj
ASV_28	66.0827	-0.55477	2.01665	-0.275095	0.783243	0.999155	Bacteria	Actinobacteria	Thermoleophilia	Gaiellales	Gaiellaceae	NA	NA	p-adj
ASV_29	361.538	-0.346533	1.68363	-0.205825	0.836928	0.999155	Bacteria	Actinobacteria	Actinobacteria	Actinomycetales	Microbacteriaceae	Yonghaparkia	NA	p-adj
ASV_30	168.844	1.10621	1.69719	0.651791	0.514536	0.991963	Bacteria	Proteobacteria	Alphaproteobacteria	Rhizobiales	Hyphomicrobiaceae	Rhodoplanes	NA	p-adj
ASV_31	379.929	0.734228	1.66685	0.440488	0.659584	0.999155	Bacteria	Actinobacteria	Actinobacteria	Actinomycetales	Micromonosporaceae	Actinoplanes	NA	p-adj
ASV_32	152.354	0.551793	2.08839	0.26422	0.79161	0.999155	Bacteria	Verrucomicrobia	[Spartobacteria]	[Chthoniobacterales]	[Chthoniobacteraceae]	DA101	NA	p-adj
ASV_33	27.9849	1.99042	2.52041	0.789722	0.42969	0.917623	Archaea	Crenarchaeota	Thaumarchaeota	Nitrososphaerales	Nitrososphaeraceae	Candidatus Nitrososphaera	SCA1170	p-adj
ASV_34	301.401	0.672082	1.65171	0.406901	0.684081	0.999155	Bacteria	Actinobacteria	Actinobacteria	Actinomycetales	Geodermatophilaceae	NA	NA	p-adj
ASV_35	417.339	0.379116	1.68779	0.224623	0.822272	0.999155	Bacteria	Proteobacteria	Alphaproteobacteria	Sphingomonadales	Sphingomonadaceae	NA	NA	p-adj
ASV_36	179.767	-0.559148	1.652	-0.338467	0.735011	0.999155	Bacteria	Actinobacteria	Actinobacteria	Actinomycetales	Streptomycetaceae	Streptomyces	mirabilis	p-adj
ASV_37	177.522	0.366401	1.67635	0.218571	0.826985	0.999155	Bacteria	Chloroflexi	Ellin6529	NA	NA	NA	NA	p-adj
ASV_38	113.781	0.715422	2.35245	0.304118	0.761038	0.999155	Bacteria	Verrucomicrobia	[Spartobacteria]	[Chthoniobacterales]	[Chthoniobacteraceae]	DA101	NA	p-adj
ASV_39	97.9432	2.78959	2.60957	1.06898	0.285077	0.693353	Bacteria	Verrucomicrobia	[Spartobacteria]	[Chthoniobacterales]	[Chthoniobacteraceae]	DA101	NA	p-adj
ASV_40	175.014	0.119375	1.64864	0.0724085	0.942277	0.999155	Bacteria	Proteobacteria	Alphaproteobacteria	Sphingomonadales	Sphingomonadaceae	NA	NA	p-adj
ASV_41	139.577	1.04594	1.67989	0.622623	0.533532	0.999155	Bacteria	Actinobacteria	Acidimicrobiia	Acidimicrobiales	EB1017	NA	NA	p-adj
ASV_42	311.636	0.355785	1.63673	0.217375	0.827916	0.999155	Bacteria	Proteobacteria	Betaproteobacteria	Burkholderiales	Oxalobacteraceae	NA	NA	p-adj
ASV_43	233.559	-0.896487	1.64559	-0.544781	0.585904	0.999155	Bacteria	Proteobacteria	Gammaproteobacteria	Xanthomonadales	Sinobacteraceae	NA	NA	p-adj
ASV_44	200.477	0.652079	1.63695	0.398351	0.690372	0.999155	Bacteria	Actinobacteria	Thermoleophilia	Solirubrobacterales	Solirubrobacteraceae	NA	NA	p-adj
ASV_45	152.975	1.02837	2.00744	0.512277	0.608457	0.999155	Bacteria	Actinobacteria	Actinobacteria	Actinomycetales	Propionibacteriaceae	Microlunatus	NA	p-adj
ASV_46	280.974	0.588038	1.66747	0.352653	0.724349	0.999155	Bacteria	Acidobacteria	Solibacteres	Solibacterales	Solibacteraceae	NA	NA	p-adj
ASV_47	149.901	0.471124	2.03433	0.231587	0.816859	0.999155	Bacteria	Verrucomicrobia	[Spartobacteria]	[Chthoniobacterales]	[Chthoniobacteraceae]	DA101	NA	p-adj
ASV_48	219.793	-0.393139	1.65791	-0.23713	0.812556	0.999155	Bacteria	Proteobacteria	Alphaproteobacteria	Rhizobiales	Methylobacteriaceae	NA	NA	p-adj
ASV_49	212.832	0.298319	1.65302	0.180469	0.856784	0.999155	Bacteria	Proteobacteria	Alphaproteobacteria	Rhizobiales	Hyphomicrobiaceae	Rhodoplanes	NA	p-adj
ASV_50	348.483	-0.170192	1.64636	-0.103375	0.917666	0.999155	Bacteria	Proteobacteria	Betaproteobacteria	Burkholderiales	Comamonadaceae	NA	NA	p-adj
ASV_51	130.821	1.60006	1.68686	0.948547	0.342851	0.793426	Bacteria	Actinobacteria	Thermoleophilia	Gaiellales	Gaiellaceae	NA	NA	p-adj
ASV_52	133.137	0.325622	1.7001	0.191531	0.84811	0.999155	Bacteria	Proteobacteria	Alphaproteobacteria	Rhizobiales	Hyphomicrobiaceae	Rhodoplanes	NA	p-adj
ASV_53	135.523	0.847139	2.0463	0.413986	0.678885	0.999155	Bacteria	Proteobacteria	Alphaproteobacteria	Rhizobiales	Hyphomicrobiaceae	Rhodoplanes	NA	p-adj
ASV_54	429.549	2.34229	1.66241	1.40897	0.158843	0.415262	Bacteria	Proteobacteria	Betaproteobacteria	Burkholderiales	Oxalobacteraceae	NA	NA	p-adj
ASV_55	292.78	-0.154486	1.71572	-0.0900416	0.928254	0.999155	Bacteria	Bacteroidetes	[Saprospirae]	[Saprospirales]	Chitinophagaceae	Segetibacter	NA	p-adj
ASV_56	158.985	0.97098	2.02517	0.479457	0.631614	0.999155	Bacteria	Actinobacteria	Thermoleophilia	Solirubrobacterales	Conexibacteraceae	NA	NA	p-adj
ASV_57	215.154	-0.115189	1.64645	-0.0699618	0.944224	0.999155	Bacteria	Actinobacteria	Thermoleophilia	Solirubrobacterales	NA	NA	NA	p-adj
ASV_58	211.752	0.0383736	1.63475	0.0234738	0.981272	0.999155	Bacteria	Actinobacteria	Actinobacteria	Actinomycetales	Nocardioidaceae	Nocardioides	NA	p-adj
ASV_59	209.394	0.829237	1.67334	0.495559	0.620205	0.999155	Bacteria	Acidobacteria	Acidobacteriia	Acidobacteriales	Acidobacteriaceae	NA	NA	p-adj
ASV_60	93.3334	1.72201	2.34283	0.735015	0.46233	0.94617	Bacteria	Verrucomicrobia	[Spartobacteria]	[Chthoniobacterales]	[Chthoniobacteraceae]	DA101	NA	p-adj
ASV_61	297.667	1.8685	1.63847	1.14039	0.254124	0.636379	Bacteria	Actinobacteria	Actinobacteria	Actinomycetales	NA	NA	NA	p-adj
ASV_62	220.473	-0.575347	1.65767	-0.347081	0.72853	0.999155	Bacteria	Actinobacteria	Actinobacteria	Actinomycetales	Micromonosporaceae	NA	NA	p-adj
ASV_63	109.011	0.290752	2.01826	0.14406	0.885453	0.999155	Bacteria	Actinobacteria	Thermoleophilia	Solirubrobacterales	NA	NA	NA	p-adj
ASV_64	219.193	0.272875	1.64991	0.165388	0.868639	0.999155	Bacteria	Proteobacteria	Betaproteobacteria	Burkholderiales	Comamonadaceae	NA	NA	p-adj
ASV_65	216.325	-0.219534	1.64948	-0.133093	0.89412	0.999155	Bacteria	Proteobacteria	Alphaproteobacteria	Rhizobiales	Beijerinckiaceae	NA	NA	p-adj
ASV_66	65.3001	3.00559	2.28606	1.31475	0.188594	0.487679	Bacteria	Verrucomicrobia	[Spartobacteria]	[Chthoniobacterales]	[Chthoniobacteraceae]	DA101	NA	p-adj
ASV_67	224.222	-0.231003	1.63047	-0.141679	0.887334	0.999155	Bacteria	Proteobacteria	Alphaproteobacteria	Rhizobiales	Hyphomicrobiaceae	Devosia	NA	p-adj
ASV_68	18.0468	-7.56724	3.26058	-2.32083	0.020296	0.121788	Bacteria	Actinobacteria	Thermoleophilia	Gaiellales	Gaiellaceae	NA	NA	p-adj
ASV_69	183.703	0.0267607	1.68621	0.0158704	0.987338	0.999155	Bacteria	Firmicutes	Bacilli	Bacillales	Bacillaceae	Bacillus	longiquaesitum	p-adj
ASV_70	264.149	0.230809	1.63296	0.141344	0.887598	0.999155	Bacteria	Actinobacteria	Actinobacteria	Actinomycetales	Pseudonocardiaceae	Pseudonocardia	NA	p-adj
ASV_71	186.211	0.860565	1.65391	0.520323	0.602838	0.999155	Bacteria	Actinobacteria	Actinobacteria	Actinomycetales	Kineosporiaceae	NA	NA	p-adj
ASV_72	234.42	-0.774035	1.6511	-0.4688	0.639212	0.999155	Bacteria	Actinobacteria	Thermoleophilia	Solirubrobacterales	NA	NA	NA	p-adj
ASV_73	354.534	1.64964	1.70449	0.967822	0.333134	0.780044	Bacteria	Proteobacteria	Betaproteobacteria	Burkholderiales	Oxalobacteraceae	Janthinobacterium	NA	p-adj
ASV_74	174.881	-0.145078	1.64169	-0.0883708	0.929582	0.999155	Bacteria	Proteobacteria	Deltaproteobacteria	Myxococcales	Haliangiaceae	NA	NA	p-adj
ASV_75	101.83	1.42114	1.99899	0.710927	0.477129	0.961126	Bacteria	Acidobacteria	[Chloracidobacteria]	RB41	NA	NA	NA	p-adj
ASV_76	139.293	0.149397	2.368	0.06309	0.949695	0.999155	Bacteria	Actinobacteria	Actinobacteria	Actinomycetales	Nocardioidaceae	Kribbella	NA	p-adj
ASV_77	248.49	-1.54514	1.67098	-0.92469	0.355127	0.810017	Bacteria	Proteobacteria	Alphaproteobacteria	Rhodospirillales	Rhodospirillaceae	NA	NA	p-adj
ASV_78	139.944	-0.134644	1.6476	-0.081721	0.934869	0.999155	Bacteria	Acidobacteria	Acidobacteria-6	iii1-15	NA	NA	NA	p-adj
ASV_79	161.133	-0.313715	1.62945	-0.192528	0.847329	0.999155	Bacteria	Proteobacteria	Betaproteobacteria	NA	NA	NA	NA	p-adj
ASV_80	133.188	0.425688	1.682	0.253085	0.800202	0.999155	Bacteria	Proteobacteria	Deltaproteobacteria	Syntrophobacterales	Syntrophobacteraceae	NA	NA	p-adj
ASV_81	178.575	-0.197214	1.66919	-0.11815	0.905949	0.999155	Bacteria	Actinobacteria	Actinobacteria	Actinomycetales	Pseudonocardiaceae	Pseudonocardia	NA	p-adj
ASV_82	107.815	1.20658	2.02526	0.595769	0.551329	0.999155	Bacteria	Actinobacteria	Thermoleophilia	Solirubrobacterales	NA	NA	NA	p-adj
ASV_83	135.508	-0.221267	1.65686	-0.133546	0.893762	0.999155	Bacteria	Proteobacteria	Alphaproteobacteria	Rhizobiales	Hyphomicrobiaceae	Rhodoplanes	NA	p-adj
ASV_84	176.545	2.51051	2.72769	0.92038	0.357374	0.813583	Bacteria	Acidobacteria	Solibacteres	Solibacterales	Solibacteraceae	NA	NA	p-adj
ASV_85	214.197	-0.774378	1.63611	-0.473304	0.635997	0.999155	Bacteria	Actinobacteria	Actinobacteria	Actinomycetales	Nocardioidaceae	NA	NA	p-adj
ASV_86	225.941	0.0285494	1.64885	0.0173147	0.986186	0.999155	Bacteria	Actinobacteria	Actinobacteria	Actinomycetales	Microbacteriaceae	NA	NA	p-adj
ASV_87	106.14	0.432489	1.67325	0.258472	0.796043	0.999155	Bacteria	Proteobacteria	Alphaproteobacteria	Rhizobiales	Hyphomicrobiaceae	Rhodoplanes	NA	p-adj
ASV_88	176.661	-0.552545	1.64043	-0.33683	0.736245	0.999155	Bacteria	Proteobacteria	Alphaproteobacteria	Rhizobiales	Hyphomicrobiaceae	Hyphomicrobium	NA	p-adj
ASV_89	49.0123	-1.3657	1.99466	-0.684676	0.493549	0.97846	Bacteria	Actinobacteria	Thermoleophilia	Solirubrobacterales	NA	NA	NA	p-adj
ASV_90	145.826	-0.0671162	1.64378	-0.0408304	0.967431	0.999155	Bacteria	Acidobacteria	iii1-8	DS-18	NA	NA	NA	p-adj
ASV_91	136.733	0.0946997	1.66392	0.0569136	0.954614	0.999155	Bacteria	Chloroflexi	Ellin6529	NA	NA	NA	NA	p-adj
ASV_92	218.167	-0.109982	1.65013	-0.0666506	0.94686	0.999155	Bacteria	Actinobacteria	Actinobacteria	Actinomycetales	Mycobacteriaceae	Mycobacterium	NA	p-adj
ASV_93	160.454	0.268841	1.65632	0.162312	0.87106	0.999155	Bacteria	Proteobacteria	Alphaproteobacteria	Rhodospirillales	Rhodospirillaceae	Skermanella	NA	p-adj
ASV_94	87.6525	-1.32129	2.30251	-0.573847	0.566071	0.999155	Bacteria	Firmicutes	Bacilli	Bacillales	NA	NA	NA	p-adj
ASV_95	301.092	0.329536	1.70546	0.193224	0.846783	0.999155	Bacteria	Proteobacteria	Betaproteobacteria	Burkholderiales	Oxalobacteraceae	Massilia	NA	p-adj
ASV_96	181.502	0.875342	1.66704	0.525089	0.599521	0.999155	Bacteria	Actinobacteria	Actinobacteria	Actinomycetales	Frankiaceae	NA	NA	p-adj
ASV_97	248.947	0.909905	1.76757	0.514778	0.606709	0.999155	Bacteria	Actinobacteria	Actinobacteria	Actinomycetales	Mycobacteriaceae	Mycobacterium	celatum	p-adj
ASV_98	199.533	1.12623	1.66623	0.675917	0.499093	0.98453	Bacteria	Proteobacteria	Alphaproteobacteria	Sphingomonadales	Sphingomonadaceae	Sphingomonas	NA	p-adj
ASV_99	161.81	-1.0753	1.99583	-0.538772	0.590044	0.999155	Bacteria	Actinobacteria	Actinobacteria	Actinomycetales	Micromonosporaceae	NA	NA	p-adj
ASV_100	81.8595	1.00032	2.32429	0.430378	0.666921	0.999155	Bacteria	Acidobacteria	[Chloracidobacteria]	RB41	NA	NA	NA	p-adj
ASV_101	111.234	0.154939	1.63905	0.0945302	0.924688	0.999155	Bacteria	Actinobacteria	Actinobacteria	Actinomycetales	Frankiaceae	NA	NA	p-adj
ASV_102	234.57	1.39143	1.70957	0.813909	0.415697	0.903971	Bacteria	Actinobacteria	Actinobacteria	Actinomycetales	Mycobacteriaceae	Mycobacterium	NA	p-adj
ASV_103	83.2605	0.555351	1.67937	0.33069	0.740879	0.999155	Bacteria	Actinobacteria	Thermoleophilia	Solirubrobacterales	NA	NA	NA	p-adj
ASV_104	158.775	-1.07246	1.65101	-0.649582	0.515962	0.9923	Bacteria	Proteobacteria	Betaproteobacteria	IS-44	NA	NA	NA	p-adj
ASV_105	126.468	0.614519	1.6821	0.365328	0.714866	0.999155	Bacteria	Proteobacteria	Alphaproteobacteria	Rhizobiales	Methylobacteriaceae	Methylobacterium	NA	p-adj
ASV_106	227.92	0.366678	1.62594	0.225517	0.821577	0.999155	Bacteria	Acidobacteria	Solibacteres	Solibacterales	Solibacteraceae	NA	NA	p-adj
ASV_107	69.3713	9.57392	2.90198	3.2991	0.000969949	0.0125408	Bacteria	Actinobacteria	Thermoleophilia	Solirubrobacterales	NA	NA	NA	p-adj
ASV_108	74.9089	3.56562	2.85428	1.24922	0.211586	0.541177	Bacteria	Acidobacteria	[Chloracidobacteria]	RB41	NA	NA	NA	p-adj
ASV_109	149.824	0.201924	2.01002	0.100459	0.91998	0.999155	Bacteria	Proteobacteria	Alphaproteobacteria	Rhodospirillales	Rhodospirillaceae	NA	NA	p-adj
ASV_110	62.4852	-0.944156	1.65529	-0.570389	0.568414	0.999155	Bacteria	Actinobacteria	Actinobacteria	Actinomycetales	Pseudonocardiaceae	Amycolatopsis	NA	p-adj
ASV_111	33.4132	1.22142	3.20498	0.381102	0.703128	0.999155	Bacteria	Acidobacteria	Solibacteres	Solibacterales	Solibacteraceae	Candidatus Solibacter	NA	p-adj
ASV_112	187.291	-0.686067	1.68013	-0.408342	0.683023	0.999155	Bacteria	Actinobacteria	Actinobacteria	Actinomycetales	Micromonosporaceae	NA	NA	p-adj
ASV_113	157.032	-0.157451	1.64882	-0.0954935	0.923923	0.999155	Bacteria	Proteobacteria	Betaproteobacteria	Burkholderiales	Comamonadaceae	NA	NA	p-adj
ASV_114	66.115	1.25467	2.30532	0.544249	0.58627	0.999155	Bacteria	Actinobacteria	Thermoleophilia	Solirubrobacterales	Conexibacteraceae	NA	NA	p-adj
ASV_115	202.099	-0.314141	1.673	-0.187771	0.851056	0.999155	Bacteria	Actinobacteria	Thermoleophilia	Solirubrobacterales	NA	NA	NA	p-adj
ASV_116	143.332	-0.747247	2.01756	-0.370372	0.711106	0.999155	Bacteria	Firmicutes	Bacilli	Bacillales	Planococcaceae	NA	NA	p-adj
ASV_117	146.173	-0.366936	1.64219	-0.223444	0.82319	0.999155	Bacteria	Proteobacteria	Alphaproteobacteria	Caulobacterales	Caulobacteraceae	Phenylobacterium	NA	p-adj
ASV_118	227.627	0.366166	1.79354	0.204158	0.83823	0.999155	Bacteria	Bacteroidetes	Sphingobacteriia	Sphingobacteriales	Sphingobacteriaceae	Pedobacter	NA	p-adj
ASV_119	8.71624	20.3539	3.38794	6.00774	1.88123e-09	2.98363e-08	Bacteria	Verrucomicrobia	[Spartobacteria]	[Chthoniobacterales]	[Chthoniobacteraceae]	DA101	NA	Verrucomicrobia
ASV_120	86.0953	0.967959	1.69764	0.57018	0.568556	0.999155	Bacteria	Actinobacteria	Actinobacteria	Micrococcales	NA	NA	NA	p-adj
ASV_121	137.542	0.0282874	1.63767	0.017273	0.986219	0.999155	Bacteria	Proteobacteria	Alphaproteobacteria	Sphingomonadales	Sphingomonadaceae	NA	NA	p-adj
ASV_122	43.9086	-23.2696	3.38424	-6.87587	6.16111e-12	3.75215e-09	Bacteria	Actinobacteria	Actinobacteria	Actinomycetales	Thermomonosporaceae	Actinoallomurus	iriomotensis	Actinobacteria
ASV_123	231.228	1.56099	1.6724	0.933388	0.35062	0.804363	Bacteria	Actinobacteria	Actinobacteria	Actinomycetales	Pseudonocardiaceae	NA	NA	p-adj
ASV_124	148.354	-0.370921	1.64566	-0.225393	0.821674	0.999155	Bacteria	Proteobacteria	Betaproteobacteria	Burkholderiales	Comamonadaceae	NA	NA	p-adj
ASV_125	132.3	-0.635626	1.64866	-0.38554	0.699837	0.999155	Bacteria	Acidobacteria	Acidobacteria-6	iii1-15	NA	NA	NA	p-adj
ASV_126	153.673	-0.267876	1.69314	-0.158212	0.87429	0.999155	Bacteria	Proteobacteria	Betaproteobacteria	Burkholderiales	Burkholderiaceae	Burkholderia	bryophila	p-adj
ASV_127	158.488	-0.242864	1.64674	-0.147482	0.882752	0.999155	Bacteria	Bacteroidetes	[Saprospirae]	[Saprospirales]	Chitinophagaceae	Flavisolibacter	NA	p-adj
ASV_128	134.127	-0.199457	1.64031	-0.121598	0.903218	0.999155	Bacteria	Actinobacteria	Thermoleophilia	Solirubrobacterales	Solirubrobacteraceae	NA	NA	p-adj
ASV_129	199.912	-0.319227	1.72399	-0.185167	0.853098	0.999155	Bacteria	Proteobacteria	Alphaproteobacteria	Rhodospirillales	Acetobacteraceae	Roseomonas	NA	p-adj
ASV_130	67.2549	1.06313	2.01791	0.526844	0.598302	0.999155	Bacteria	Actinobacteria	Thermoleophilia	Gaiellales	Gaiellaceae	NA	NA	p-adj
ASV_131	79.1869	1.3577	1.99026	0.682174	0.495129	0.980331	Bacteria	Proteobacteria	Alphaproteobacteria	Ellin329	NA	NA	NA	p-adj
ASV_132	154.73	1.92276	1.66229	1.1567	0.247397	0.623471	Bacteria	Actinobacteria	Thermoleophilia	Solirubrobacterales	NA	NA	NA	p-adj
ASV_133	161.847	0.599237	1.6526	0.362603	0.716901	0.999155	Bacteria	Actinobacteria	Actinobacteria	Actinomycetales	Pseudonocardiaceae	Actinomycetospora	NA	p-adj
ASV_134	240.128	1.0141	1.66899	0.607616	0.543442	0.999155	Bacteria	Proteobacteria	Alphaproteobacteria	Rhodospirillales	Acetobacteraceae	NA	NA	p-adj
ASV_135	56.9285	-0.253293	2.95108	-0.0858307	0.931601	0.999155	Bacteria	Actinobacteria	Thermoleophilia	Solirubrobacterales	NA	NA	NA	p-adj
ASV_136	86.4183	0.447245	2.00797	0.222735	0.823742	0.999155	Bacteria	Verrucomicrobia	[Spartobacteria]	[Chthoniobacterales]	[Chthoniobacteraceae]	DA101	NA	p-adj
ASV_137	154.176	0.534453	1.71894	0.310921	0.755861	0.999155	Bacteria	Actinobacteria	Actinobacteria	Actinomycetales	Geodermatophilaceae	NA	NA	p-adj
ASV_138	135.459	-0.700241	1.68386	-0.415855	0.677516	0.999155	Bacteria	Acidobacteria	Acidobacteria-6	iii1-15	NA	NA	NA	p-adj
ASV_139	134.719	-0.349297	1.71105	-0.204142	0.838243	0.999155	Bacteria	Actinobacteria	Actinobacteria	Actinomycetales	Geodermatophilaceae	NA	NA	p-adj
ASV_140	132.195	0.968767	1.64398	0.589281	0.555673	0.999155	Bacteria	Actinobacteria	Actinobacteria	Actinomycetales	Kineosporiaceae	NA	NA	p-adj
ASV_141	138.933	0.666966	1.64073	0.406505	0.684371	0.999155	Bacteria	Proteobacteria	Alphaproteobacteria	Sphingomonadales	Sphingomonadaceae	Sphingomonas	NA	p-adj
ASV_142	103.444	0.041637	1.63799	0.0254196	0.97972	0.999155	Bacteria	Proteobacteria	Alphaproteobacteria	Rhodospirillales	Rhodospirillaceae	Reyranella	massiliensis	p-adj
ASV_143	50.7703	4.22898	2.42748	1.74213	0.081486	0.21938	Bacteria	Proteobacteria	Gammaproteobacteria	Pseudomonadales	Pseudomonadaceae	Pseudomonas	NA	p-adj
ASV_144	92.5924	-0.205151	2.6773	-0.076626	0.938921	0.999155	Bacteria	Verrucomicrobia	[Spartobacteria]	[Chthoniobacterales]	[Chthoniobacteraceae]	DA101	NA	p-adj
ASV_145	182.282	0.227081	1.62883	0.139413	0.889124	0.999155	Bacteria	Proteobacteria	Betaproteobacteria	Ellin6067	NA	NA	NA	p-adj
ASV_146	108.963	1.02141	2.00034	0.510619	0.609618	0.999155	Bacteria	Acidobacteria	Solibacteres	Solibacterales	Solibacteraceae	Candidatus Solibacter	NA	p-adj
ASV_147	141.483	-0.901309	1.65779	-0.543682	0.58666	0.999155	Bacteria	Actinobacteria	Actinobacteria	Actinomycetales	Cellulomonadaceae	Cellulomonas	xylanilytica	p-adj
ASV_148	95.2949	0.603001	2.00052	0.301422	0.763093	0.999155	Bacteria	Gemmatimonadetes	Gemm-1	NA	NA	NA	NA	p-adj
ASV_149	110.576	-0.0888028	1.65982	-0.0535014	0.957332	0.999155	Bacteria	Proteobacteria	Alphaproteobacteria	Rhizobiales	Rhodobiaceae	Afifella	NA	p-adj
ASV_150	116.129	-0.0597377	1.63526	-0.0365311	0.970859	0.999155	Bacteria	Actinobacteria	Thermoleophilia	Solirubrobacterales	Patulibacteraceae	NA	NA	p-adj
ASV_151	117.974	-0.657287	1.64167	-0.400376	0.68888	0.999155	Bacteria	Acidobacteria	Acidobacteria-6	iii1-15	NA	NA	NA	p-adj
ASV_152	83.1314	0.0107262	1.69651	0.00632251	0.994955	0.999155	Bacteria	Verrucomicrobia	[Spartobacteria]	[Chthoniobacterales]	[Chthoniobacteraceae]	DA101	NA	p-adj
ASV_153	63.036	1.02655	2.30513	0.445331	0.656081	0.999155	Bacteria	Chloroflexi	Ellin6529	NA	NA	NA	NA	p-adj
ASV_154	147.314	0.231666	1.64393	0.140922	0.887931	0.999155	Bacteria	Proteobacteria	Betaproteobacteria	Burkholderiales	Oxalobacteraceae	NA	NA	p-adj
ASV_155	17.2272	1.81936	2.47646	0.734662	0.462545	0.94617	Archaea	Crenarchaeota	Thaumarchaeota	Nitrososphaerales	Nitrososphaeraceae	Candidatus Nitrososphaera	NA	p-adj
ASV_156	119.82	-0.105793	1.68487	-0.0627899	0.949934	0.999155	Bacteria	Proteobacteria	Betaproteobacteria	MND1	NA	NA	NA	p-adj
ASV_157	254.076	-2.73305	1.74499	-1.56623	0.117295	0.31213	Bacteria	Actinobacteria	Actinobacteria	Actinomycetales	Pseudonocardiaceae	NA	NA	p-adj
ASV_158	74.5932	-0.23542	1.99716	-0.117877	0.906165	0.999155	Bacteria	Actinobacteria	Actinobacteria	Actinomycetales	Streptomycetaceae	Streptomyces	NA	p-adj
ASV_159	101.814	-0.627453	1.9957	-0.314403	0.753215	0.999155	Bacteria	Proteobacteria	Alphaproteobacteria	Rhizobiales	Hyphomicrobiaceae	Rhodoplanes	NA	p-adj
ASV_160	80.2138	-1.09923	1.65219	-0.665318	0.505847	0.987666	Bacteria	Actinobacteria	Actinobacteria	Actinomycetales	Kineosporiaceae	NA	NA	p-adj
ASV_161	84.915	0.020295	1.64867	0.0123099	0.990178	0.999155	Bacteria	Actinobacteria	Acidimicrobiia	Acidimicrobiales	NA	NA	NA	p-adj
ASV_162	105.813	0.578712	1.63734	0.353446	0.723754	0.999155	Bacteria	Acidobacteria	Solibacteres	Solibacterales	Solibacteraceae	Candidatus Solibacter	NA	p-adj
ASV_163	237.146	3.80225	2.64335	1.43842	0.150315	0.393831	Bacteria	Bacteroidetes	Sphingobacteriia	Sphingobacteriales	Sphingobacteriaceae	Pedobacter	NA	p-adj
ASV_164	84.4958	0.762218	2.01442	0.378381	0.705148	0.999155	Bacteria	Proteobacteria	Deltaproteobacteria	Myxococcales	NA	NA	NA	p-adj
ASV_165	119.449	-0.112065	1.65125	-0.067867	0.945892	0.999155	Bacteria	Bacteroidetes	[Saprospirae]	[Saprospirales]	Chitinophagaceae	NA	NA	p-adj
ASV_167	209.783	2.04155	1.64964	1.23757	0.215875	0.550447	Bacteria	Proteobacteria	Betaproteobacteria	Burkholderiales	Burkholderiaceae	Burkholderia	NA	p-adj
ASV_168	78.6126	-0.595702	2.647	-0.225048	0.821942	0.999155	Bacteria	Acidobacteria	Solibacteres	Solibacterales	Solibacteraceae	Candidatus Solibacter	NA	p-adj
ASV_169	158.631	-1.32145	1.72085	-0.767904	0.442544	0.929226	Bacteria	Proteobacteria	Alphaproteobacteria	Rhodospirillales	Rhodospirillaceae	Skermanella	NA	p-adj
ASV_170	79.8378	-1.83393	2.27056	-0.807699	0.419264	0.907579	Bacteria	Actinobacteria	Actinobacteria	Actinomycetales	Mycobacteriaceae	Mycobacterium	NA	p-adj
ASV_171	141.067	0.122983	1.654	0.0743551	0.940728	0.999155	Bacteria	Proteobacteria	Alphaproteobacteria	Rhizobiales	NA	NA	NA	p-adj
ASV_172	53.861	2.4667	2.87125	0.8591	0.390285	0.860508	Bacteria	Actinobacteria	Actinobacteria	Actinomycetales	Propionibacteriaceae	Microlunatus	NA	p-adj
ASV_173	54.808	1.98566	2.55999	0.775653	0.437954	0.925304	Bacteria	Bacteroidetes	[Saprospirae]	[Saprospirales]	Chitinophagaceae	NA	NA	p-adj
ASV_174	232.7	4.31701	1.94969	2.2142	0.0268152	0.143679	Bacteria	Proteobacteria	Betaproteobacteria	Burkholderiales	Oxalobacteraceae	Massilia	NA	p-adj
ASV_175	123.847	-0.849172	1.65003	-0.514639	0.606805	0.999155	Bacteria	Actinobacteria	Actinobacteria	Actinomycetales	Micromonosporaceae	Dactylosporangium	NA	p-adj
ASV_176	51.3947	-0.0821767	2.29245	-0.0358467	0.971405	0.999155	Bacteria	Actinobacteria	Thermoleophilia	Solirubrobacterales	NA	NA	NA	p-adj
ASV_177	119.755	-0.0735608	1.67485	-0.0439208	0.964968	0.999155	Bacteria	Actinobacteria	Actinobacteria	Actinomycetales	Micromonosporaceae	NA	NA	p-adj
ASV_178	122.032	0.700515	1.70403	0.411093	0.681005	0.999155	Bacteria	Bacteroidetes	[Saprospirae]	[Saprospirales]	Chitinophagaceae	Segetibacter	NA	p-adj
ASV_179	95.6695	-0.10215	2.39911	-0.0425783	0.966038	0.999155	Archaea	Crenarchaeota	Thaumarchaeota	Nitrososphaerales	Nitrososphaeraceae	Candidatus Nitrososphaera	SCA1145	p-adj
ASV_180	25.1368	8.10933	2.87585	2.8198	0.00480531	0.0488539	Bacteria	Verrucomicrobia	[Spartobacteria]	[Chthoniobacterales]	[Chthoniobacteraceae]	DA101	NA	p-adj
ASV_181	106.48	-0.531109	1.63956	-0.323934	0.745988	0.999155	Bacteria	Proteobacteria	Alphaproteobacteria	Sphingomonadales	Sphingomonadaceae	Kaistobacter	NA	p-adj
ASV_182	12.8954	7.14671	3.24164	2.20466	0.027478	0.145591	Bacteria	Verrucomicrobia	[Spartobacteria]	[Chthoniobacterales]	[Chthoniobacteraceae]	DA101	NA	p-adj
ASV_183	225.394	-2.72987	1.75112	-1.55892	0.119015	0.316354	Bacteria	Proteobacteria	Gammaproteobacteria	Xanthomonadales	Xanthomonadaceae	Luteibacter	rhizovicinus	p-adj
ASV_184	67.7653	0.499103	1.66064	0.300548	0.76376	0.999155	Bacteria	Actinobacteria	Thermoleophilia	Solirubrobacterales	NA	NA	NA	p-adj
ASV_185	110.146	0.0275034	1.65516	0.0166168	0.986742	0.999155	Bacteria	Actinobacteria	Actinobacteria	Actinomycetales	Micromonosporaceae	NA	NA	p-adj
ASV_186	116.928	-1.76686	1.98295	-0.891027	0.372914	0.83537	Bacteria	Actinobacteria	Actinobacteria	Actinomycetales	Nocardioidaceae	Nocardioides	pyridinolyticus	p-adj
ASV_187	184.667	2.52317	2.02068	1.24867	0.211785	0.541177	Bacteria	Proteobacteria	Betaproteobacteria	Burkholderiales	Comamonadaceae	NA	NA	p-adj
ASV_188	113.424	-0.981793	1.65635	-0.592744	0.553352	0.999155	Bacteria	Proteobacteria	Alphaproteobacteria	Rhizobiales	Phyllobacteriaceae	Mesorhizobium	NA	p-adj
ASV_189	73.3428	0.175536	2.00787	0.0874238	0.930335	0.999155	Bacteria	Proteobacteria	Alphaproteobacteria	Rhizobiales	Methylocystaceae	NA	NA	p-adj
ASV_190	75.9631	0.0133821	2.3138	0.00578362	0.995385	0.999165	Bacteria	Actinobacteria	Thermoleophilia	Solirubrobacterales	Solirubrobacteraceae	NA	NA	p-adj
ASV_191	99.8528	-0.136592	1.65821	-0.0823731	0.93435	0.999155	Bacteria	Actinobacteria	Thermoleophilia	Solirubrobacterales	NA	NA	NA	p-adj
ASV_192	41.4473	8.83084	2.88775	3.05803	0.00222794	0.025855	Bacteria	Verrucomicrobia	[Spartobacteria]	[Chthoniobacterales]	[Chthoniobacteraceae]	DA101	NA	p-adj
ASV_193	77.6725	0.199941	2.02166	0.0988994	0.921218	0.999155	Bacteria	Verrucomicrobia	[Spartobacteria]	[Chthoniobacterales]	[Chthoniobacteraceae]	DA101	NA	p-adj
ASV_194	57.9725	0.737088	2.29782	0.320778	0.748379	0.999155	Bacteria	Actinobacteria	Thermoleophilia	Solirubrobacterales	NA	NA	NA	p-adj
ASV_195	61.3198	1.23511	2.61127	0.472993	0.636218	0.999155	Bacteria	Acidobacteria	[Chloracidobacteria]	RB41	NA	NA	NA	p-adj
ASV_196	138.453	-1.26791	1.64732	-0.769681	0.441489	0.928839	Bacteria	Proteobacteria	Alphaproteobacteria	Rhizobiales	Hyphomicrobiaceae	Hyphomicrobium	NA	p-adj
ASV_197	88.6076	-3.8023	2.51305	-1.51302	0.130274	0.344358	Bacteria	Actinobacteria	Actinobacteria	Actinomycetales	Nocardioidaceae	Kribbella	NA	p-adj
ASV_198	57.7154	1.85245	1.96728	0.941628	0.346383	0.800044	Bacteria	Actinobacteria	Thermoleophilia	Gaiellales	Gaiellaceae	NA	NA	p-adj
ASV_199	95.2794	-0.695239	1.98322	-0.35056	0.725919	0.999155	Bacteria	Actinobacteria	Thermoleophilia	Solirubrobacterales	NA	NA	NA	p-adj
ASV_200	44.9505	-0.494144	2.29147	-0.215645	0.829265	0.999155	Bacteria	Actinobacteria	Actinobacteria	Actinomycetales	Sporichthyaceae	NA	NA	p-adj
ASV_201	55.3445	0.827472	2.29466	0.360608	0.718393	0.999155	Bacteria	Actinobacteria	Thermoleophilia	Solirubrobacterales	NA	NA	NA	p-adj
ASV_202	44.8267	1.34622	2.90253	0.46381	0.642784	0.999155	Bacteria	Proteobacteria	Betaproteobacteria	Ellin6067	NA	NA	NA	p-adj
ASV_203	24.3077	-7.99723	3.30094	-2.42271	0.0154053	0.102372	Bacteria	Chloroflexi	Ktedonobacteria	B12-WMSP1	NA	NA	NA	p-adj
ASV_204	69.6546	0.594755	1.66546	0.357112	0.721008	0.999155	Bacteria	Actinobacteria	Thermoleophilia	Gaiellales	Gaiellaceae	NA	NA	p-adj
ASV_205	119.787	3.79487	2.56778	1.47788	0.13944	0.366549	Bacteria	Actinobacteria	Actinobacteria	Actinomycetales	Pseudonocardiaceae	NA	NA	p-adj
ASV_206	20.7073	-1.65182	3.14883	-0.524583	0.599873	0.999155	Bacteria	Acidobacteria	[Chloracidobacteria]	RB41	NA	NA	NA	p-adj
ASV_207	110.014	-0.30135	1.64094	-0.183645	0.854292	0.999155	Bacteria	Actinobacteria	Thermoleophilia	Solirubrobacterales	Solirubrobacteraceae	NA	NA	p-adj
ASV_208	94.3223	0.228514	1.64512	0.138904	0.889526	0.999155	Bacteria	Gemmatimonadetes	Gemmatimonadetes	N1423WL	NA	NA	NA	p-adj
ASV_209	98.649	-0.505702	2.34999	-0.215194	0.829616	0.999155	Bacteria	Actinobacteria	Actinobacteria	Actinomycetales	Mycobacteriaceae	Mycobacterium	NA	p-adj
ASV_210	15.275	-21.8417	3.38587	-6.45082	1.11248e-10	1.42241e-08	Bacteria	Proteobacteria	Alphaproteobacteria	Rhodospirillales	Rhodospirillaceae	NA	NA	Proteobacteria
ASV_211	86.5215	0.469373	1.98711	0.236209	0.81327	0.999155	Bacteria	Actinobacteria	Actinobacteria	Actinomycetales	Sporichthyaceae	NA	NA	p-adj
ASV_212	135.059	0.185106	1.64985	0.112195	0.910669	0.999155	Bacteria	Proteobacteria	Deltaproteobacteria	Myxococcales	NA	NA	NA	p-adj
ASV_213	75.2086	0.663364	2.32532	0.285278	0.775431	0.999155	Bacteria	Verrucomicrobia	[Pedosphaerae]	[Pedosphaerales]	NA	NA	NA	p-adj
ASV_214	139.335	0.281991	1.64416	0.171511	0.863822	0.999155	Bacteria	Proteobacteria	Betaproteobacteria	Burkholderiales	Comamonadaceae	Variovorax	NA	p-adj
ASV_215	152.497	1.06165	2.04922	0.518072	0.604408	0.999155	Bacteria	Actinobacteria	Actinobacteria	Actinomycetales	Pseudonocardiaceae	Pseudonocardia	NA	p-adj
ASV_216	100.909	-0.640307	1.63948	-0.390555	0.696126	0.999155	Bacteria	Actinobacteria	Acidimicrobiia	Acidimicrobiales	EB1017	NA	NA	p-adj
ASV_218	132.329	-1.66623	1.74585	-0.954394	0.339884	0.788507	Bacteria	Proteobacteria	Alphaproteobacteria	Rhizobiales	Bradyrhizobiaceae	Balneimonas	NA	p-adj
ASV_219	118.295	-0.552023	1.64362	-0.335857	0.736978	0.999155	Bacteria	Proteobacteria	Alphaproteobacteria	Rhizobiales	Hyphomicrobiaceae	Rhodoplanes	NA	p-adj
ASV_220	102.408	-0.0620832	1.63963	-0.0378641	0.969796	0.999155	Bacteria	Proteobacteria	Deltaproteobacteria	Myxococcales	Polyangiaceae	Aetherobacter	fasciculatus	p-adj
ASV_221	152.915	-0.984498	2.02784	-0.485491	0.627328	0.999155	Bacteria	Actinobacteria	Actinobacteria	Actinomycetales	Geodermatophilaceae	NA	NA	p-adj
ASV_222	81.6962	-0.241837	1.65246	-0.14635	0.883645	0.999155	Bacteria	Proteobacteria	Alphaproteobacteria	Rhizobiales	NA	NA	NA	p-adj
ASV_223	33.0036	0.343211	2.90329	0.118215	0.905898	0.999155	Bacteria	Actinobacteria	Thermoleophilia	Solirubrobacterales	NA	NA	NA	p-adj
ASV_224	85.4601	-0.0127179	1.67987	-0.00757072	0.993959	0.999155	Bacteria	Proteobacteria	Alphaproteobacteria	Rhodospirillales	Rhodospirillaceae	Reyranella	massiliensis	p-adj
ASV_225	66.1875	-0.0337892	1.64984	-0.0204803	0.98366	0.999155	Bacteria	Actinobacteria	Thermoleophilia	Solirubrobacterales	NA	NA	NA	p-adj
ASV_226	49.0649	0.802818	2.29488	0.34983	0.726466	0.999155	Bacteria	Actinobacteria	Thermoleophilia	Gaiellales	Gaiellaceae	NA	NA	p-adj
ASV_227	91.8675	-0.0447226	1.66525	-0.0268564	0.978574	0.999155	Bacteria	Actinobacteria	Actinobacteria	Actinomycetales	Intrasporangiaceae	NA	NA	p-adj
ASV_228	55.7174	1.10223	2.3019	0.478834	0.632057	0.999155	Bacteria	Actinobacteria	Thermoleophilia	Gaiellales	Gaiellaceae	NA	NA	p-adj
ASV_229	15.2697	-7.32669	3.28103	-2.23304	0.0255461	0.141264	Bacteria	Chloroflexi	Ktedonobacteria	Thermogemmatisporales	Thermogemmatisporaceae	NA	NA	p-adj
ASV_230	77.4766	0.032055	2.0049	0.0159883	0.987244	0.999155	Bacteria	Acidobacteria	Acidobacteria-6	iii1-15	NA	NA	NA	p-adj
ASV_231	96.2848	-1.7421	2.63853	-0.660253	0.509091	0.98787	Bacteria	Bacteroidetes	[Saprospirae]	[Saprospirales]	Chitinophagaceae	Segetibacter	NA	p-adj
ASV_232	28.0059	1.79957	2.83961	0.63374	0.526251	0.999155	Bacteria	Acidobacteria	[Chloracidobacteria]	RB41	NA	NA	NA	p-adj
ASV_233	44.1828	0.62072	1.6802	0.369433	0.711805	0.999155	Bacteria	Actinobacteria	Thermoleophilia	Gaiellales	Gaiellaceae	NA	NA	p-adj
ASV_234	71.3624	-0.0700563	1.65696	-0.0422799	0.966276	0.999155	Bacteria	Acidobacteria	iii1-8	DS-18	NA	NA	NA	p-adj
ASV_235	57.7422	1.41162	2.60141	0.542635	0.587381	0.999155	Bacteria	Acidobacteria	Acidobacteria-6	iii1-15	NA	NA	NA	p-adj
ASV_236	140.128	-0.153962	1.66573	-0.0924294	0.926357	0.999155	Bacteria	Proteobacteria	Betaproteobacteria	Burkholderiales	Comamonadaceae	Ramlibacter	NA	p-adj
ASV_237	90.89	0.386021	1.65938	0.23263	0.816049	0.999155	Bacteria	Acidobacteria	Acidobacteria-6	iii1-15	NA	NA	NA	p-adj
ASV_238	30.6469	0.844235	2.26287	0.373081	0.709088	0.999155	Bacteria	Proteobacteria	Alphaproteobacteria	Rhodospirillales	Rhodospirillaceae	NA	NA	p-adj
ASV_239	85.0419	-2.33471	2.57937	-0.90515	0.365386	0.823937	Bacteria	Actinobacteria	Actinobacteria	Actinomycetales	NA	NA	NA	p-adj
ASV_240	17.885	1.25983	2.52526	0.498892	0.617856	0.999155	Bacteria	Verrucomicrobia	[Spartobacteria]	[Chthoniobacterales]	[Chthoniobacteraceae]	DA101	NA	p-adj
ASV_241	82.7178	-0.918201	1.98455	-0.462676	0.643597	0.999155	Bacteria	Actinobacteria	Actinobacteria	Actinomycetales	Nocardioidaceae	Nocardioides	halotolerans	p-adj
ASV_242	118.989	-0.363611	1.72187	-0.211172	0.832753	0.999155	Bacteria	Actinobacteria	Actinobacteria	Actinomycetales	Intrasporangiaceae	Oryzihumus	leptocrescens	p-adj
ASV_243	32.8966	-0.377817	2.89319	-0.130588	0.896101	0.999155	Bacteria	Gemmatimonadetes	Gemmatimonadetes	N1423WL	NA	NA	NA	p-adj
ASV_244	120.523	-0.374646	1.66696	-0.224748	0.822175	0.999155	Bacteria	Proteobacteria	Alphaproteobacteria	Rhizobiales	Rhizobiaceae	Rhizobium	NA	p-adj
ASV_245	97.6908	-0.0401465	1.6695	-0.0240469	0.980815	0.999155	Bacteria	Proteobacteria	Betaproteobacteria	NA	NA	NA	NA	p-adj
ASV_246	45.7212	0.714102	2.59422	0.275267	0.783111	0.999155	Bacteria	Actinobacteria	Thermoleophilia	Gaiellales	Gaiellaceae	NA	NA	p-adj
ASV_247	168.661	1.45429	1.68659	0.862266	0.388541	0.858486	Bacteria	Bacteroidetes	[Saprospirae]	[Saprospirales]	Chitinophagaceae	NA	NA	p-adj
ASV_248	69.4853	0.0452201	1.64192	0.0275411	0.978028	0.999155	Bacteria	Actinobacteria	Thermoleophilia	Solirubrobacterales	NA	NA	NA	p-adj
ASV_249	188.26	1.04932	1.64871	0.636452	0.524482	0.998911	Bacteria	Proteobacteria	Alphaproteobacteria	Rhizobiales	Hyphomicrobiaceae	Rhodoplanes	NA	p-adj
ASV_250	112.098	-0.0269828	2.05205	-0.0131492	0.989509	0.999155	Bacteria	Proteobacteria	Betaproteobacteria	Burkholderiales	Oxalobacteraceae	Massilia	dura	p-adj
ASV_251	67.7293	9.53942	2.90366	3.28531	0.00101871	0.0131	Bacteria	Proteobacteria	Alphaproteobacteria	Sphingomonadales	Sphingomonadaceae	NA	NA	p-adj
ASV_254	61.1839	0.635496	1.64439	0.386462	0.699155	0.999155	Bacteria	Acidobacteria	Acidobacteriia	Acidobacteriales	Koribacteraceae	Candidatus Koribacter	NA	p-adj
ASV_255	30.3285	-1.49329	2.86462	-0.521286	0.602168	0.999155	Bacteria	Gemmatimonadetes	Gemm-3	NA	NA	NA	NA	p-adj
ASV_256	17.6318	-1.96807	3.11876	-0.631042	0.528013	0.999155	Bacteria	Verrucomicrobia	[Spartobacteria]	[Chthoniobacterales]	[Chthoniobacteraceae]	DA101	NA	p-adj
ASV_257	87.6262	-0.738805	2.32601	-0.317628	0.750767	0.999155	Bacteria	Actinobacteria	Actinobacteria	Actinomycetales	Geodermatophilaceae	NA	NA	p-adj
ASV_258	70.4632	-0.712271	2.01118	-0.354157	0.723222	0.999155	Bacteria	Acidobacteria	Acidobacteria-6	CCU21	NA	NA	NA	p-adj
ASV_259	83.2996	-0.392011	1.63597	-0.23962	0.810625	0.999155	Bacteria	Actinobacteria	Thermoleophilia	Gaiellales	Gaiellaceae	NA	NA	p-adj
ASV_260	40.089	3.2888	2.80582	1.17213	0.241144	0.61152	Bacteria	Actinobacteria	MB-A2-108	0319-7L14	NA	NA	NA	p-adj
ASV_569	25.1862	-22.5194	3.38489	-6.65292	2.87334e-11	1.36714e-08	Bacteria	Actinobacteria	Actinobacteria	Actinomycetales	Micromonosporaceae	Couchioplanes	NA	Actinobacteria
ASV_262	103.27	-1.43373	2.32889	-0.615626	0.538141	0.999155	Bacteria	Actinobacteria	Actinobacteria	Actinomycetales	Microbacteriaceae	NA	NA	p-adj
ASV_263	43.251	0.649865	2.59475	0.250454	0.802236	0.999155	Bacteria	Proteobacteria	Gammaproteobacteria	Pseudomonadales	Pseudomonadaceae	Pseudomonas	umsongensis	p-adj
ASV_264	65.4716	0.002369	1.64891	0.0014367	0.998854	0.999885	Bacteria	Acidobacteria	Acidobacteriia	Acidobacteriales	Koribacteraceae	NA	NA	p-adj
ASV_265	104.505	-1.24197	1.70406	-0.728831	0.466105	0.950999	Bacteria	Actinobacteria	Actinobacteria	Actinomycetales	Micromonosporaceae	NA	NA	p-adj
ASV_266	20.55	7.81855	3.26177	2.39703	0.0165286	0.10699	Bacteria	Acidobacteria	Acidobacteria-6	iii1-15	NA	NA	NA	p-adj
ASV_267	59.3246	-0.455445	1.98141	-0.229859	0.818201	0.999155	Bacteria	Actinobacteria	Actinobacteria	Actinomycetales	Mycobacteriaceae	Mycobacterium	NA	p-adj
ASV_268	65.2009	-1.74504	1.99611	-0.874221	0.381998	0.850115	Bacteria	Actinobacteria	Actinobacteria	Actinomycetales	Nocardioidaceae	Friedmanniella	NA	p-adj
ASV_269	62.7406	0.120813	1.64049	0.0736443	0.941293	0.999155	Bacteria	Proteobacteria	Gammaproteobacteria	Xanthomonadales	Xanthomonadaceae	NA	NA	p-adj
ASV_270	77.1552	-2.5719	2.55648	-1.00603	0.314401	0.749458	Bacteria	Actinobacteria	Actinobacteria	Actinomycetales	Micromonosporaceae	NA	NA	p-adj
ASV_271	9.79661	6.74955	2.87463	2.34798	0.0188757	0.116637	Archaea	Crenarchaeota	Thaumarchaeota	Nitrososphaerales	Nitrososphaeraceae	Candidatus Nitrososphaera	NA	p-adj
ASV_272	120.846	0.352951	2.09704	0.168309	0.86634	0.999155	Bacteria	Actinobacteria	Actinobacteria	Actinomycetales	Micrococcaceae	NA	NA	p-adj
ASV_273	29.2849	8.32958	3.27827	2.54085	0.0110585	0.0809479	Bacteria	Chloroflexi	Ellin6529	NA	NA	NA	NA	p-adj
ASV_274	48.3275	-0.731552	3.22955	-0.226518	0.820799	0.999155	Bacteria	Actinobacteria	Actinobacteria	Actinomycetales	Nocardioidaceae	NA	NA	p-adj
ASV_275	47.4634	0.82772	2.29034	0.361396	0.717804	0.999155	Bacteria	Actinobacteria	MB-A2-108	0319-7L14	NA	NA	NA	p-adj
ASV_276	20.6361	7.82477	2.49306	3.13863	0.00169741	0.0202922	Bacteria	Actinobacteria	Thermoleophilia	Solirubrobacterales	NA	NA	NA	p-adj
ASV_278	98.4081	-0.393904	1.66784	-0.236176	0.813296	0.999155	Bacteria	Proteobacteria	Betaproteobacteria	SC-I-84	NA	NA	NA	p-adj
ASV_279	56.4909	9.27763	2.89618	3.2034	0.00135813	0.0170053	Bacteria	Actinobacteria	Actinobacteria	Actinomycetales	NA	NA	NA	p-adj
ASV_281	52.5496	1.90404	3.23055	0.589386	0.555602	0.999155	Bacteria	Actinobacteria	Actinobacteria	Actinomycetales	Streptomycetaceae	NA	NA	p-adj
ASV_282	124.633	1.9156	1.69239	1.13189	0.25768	0.643929	Bacteria	Actinobacteria	Actinobacteria	Actinomycetales	Geodermatophilaceae	NA	NA	p-adj
ASV_283	73.1182	-0.0909883	2.32062	-0.0392085	0.968724	0.999155	Bacteria	Actinobacteria	Actinobacteria	Actinomycetales	Pseudonocardiaceae	NA	NA	p-adj
ASV_284	36.6117	-2.00987	2.85523	-0.703926	0.481479	0.96743	Bacteria	Actinobacteria	Thermoleophilia	Solirubrobacterales	NA	NA	NA	p-adj
ASV_285	98.8486	-1.47425	1.66247	-0.886781	0.375197	0.838904	Bacteria	Proteobacteria	Gammaproteobacteria	Xanthomonadales	Sinobacteraceae	NA	NA	p-adj
ASV_286	47.7465	2.31848	2.55425	0.907697	0.364038	0.822457	Bacteria	Proteobacteria	Deltaproteobacteria	Myxococcales	Haliangiaceae	NA	NA	p-adj
ASV_287	61.2526	0.670007	1.64085	0.40833	0.683031	0.999155	Bacteria	Proteobacteria	Deltaproteobacteria	Myxococcales	Myxococcaceae	NA	NA	p-adj
ASV_288	44.4176	1.28766	2.57718	0.49964	0.617329	0.999155	Bacteria	Gemmatimonadetes	Gemm-1	NA	NA	NA	NA	p-adj
ASV_289	43.7233	2.04908	1.99401	1.02762	0.304129	0.730325	Bacteria	Actinobacteria	Rubrobacteria	Rubrobacterales	Rubrobacteraceae	NA	NA	p-adj
ASV_290	32.0976	1.9569	2.53124	0.773099	0.439464	0.926847	Bacteria	Actinobacteria	Thermoleophilia	Solirubrobacterales	NA	NA	NA	p-adj
ASV_291	52.1609	-0.938576	2.60903	-0.359741	0.719041	0.999155	Bacteria	Proteobacteria	Deltaproteobacteria	Myxococcales	Cystobacteraceae	NA	NA	p-adj
ASV_292	39.4551	1.39501	2.25006	0.619986	0.535267	0.999155	Bacteria	Bacteroidetes	[Saprospirae]	[Saprospirales]	Chitinophagaceae	NA	NA	p-adj
ASV_293	73.8989	-0.653536	1.64107	-0.398238	0.690454	0.999155	Bacteria	Bacteroidetes	[Saprospirae]	[Saprospirales]	Chitinophagaceae	NA	NA	p-adj
ASV_294	61.6855	-0.386461	1.98314	-0.194873	0.845492	0.999155	Bacteria	Actinobacteria	Thermoleophilia	Solirubrobacterales	Patulibacteraceae	NA	NA	p-adj
ASV_296	85.1579	-0.741542	1.63738	-0.452883	0.650633	0.999155	Bacteria	Actinobacteria	Thermoleophilia	Gaiellales	NA	NA	NA	p-adj
ASV_297	53.4604	1.92304	2.56826	0.748773	0.453994	0.937545	Bacteria	Proteobacteria	Alphaproteobacteria	Rhizobiales	Hyphomicrobiaceae	Pedomicrobium	NA	p-adj
ASV_298	45.8687	0.602962	1.99034	0.302944	0.761933	0.999155	Bacteria	Actinobacteria	Acidimicrobiia	Acidimicrobiales	NA	NA	NA	p-adj
ASV_299	155.568	3.44021	1.96073	1.75455	0.0793356	0.216942	Bacteria	Proteobacteria	Betaproteobacteria	Burkholderiales	Oxalobacteraceae	Massilia	NA	p-adj
ASV_300	45.4176	-0.0751414	1.97181	-0.0381079	0.969602	0.999155	Bacteria	Actinobacteria	Thermoleophilia	Solirubrobacterales	Conexibacteraceae	NA	NA	p-adj
ASV_301	27.7792	-1.1086	2.55336	-0.434174	0.664162	0.999155	Bacteria	Proteobacteria	Alphaproteobacteria	Rhizobiales	Hyphomicrobiaceae	Rhodoplanes	NA	p-adj
ASV_302	131.278	0.0422141	1.67939	0.0251366	0.979946	0.999155	Bacteria	Actinobacteria	Actinobacteria	Actinomycetales	Geodermatophilaceae	NA	NA	p-adj
ASV_303	85.6462	-0.5364	1.63575	-0.327922	0.742971	0.999155	Bacteria	Proteobacteria	Gammaproteobacteria	Xanthomonadales	Sinobacteraceae	NA	NA	p-adj
ASV_304	121.859	0.60309	1.65937	0.363445	0.716272	0.999155	Bacteria	Actinobacteria	Actinobacteria	Actinomycetales	Microbacteriaceae	Salinibacterium	NA	p-adj
ASV_305	46.709	-0.31025	3.22948	-0.0960681	0.923466	0.999155	Bacteria	Actinobacteria	Thermoleophilia	Solirubrobacterales	Solirubrobacteraceae	NA	NA	p-adj
ASV_306	63.9019	-0.700907	1.99805	-0.350796	0.725742	0.999155	Bacteria	Actinobacteria	Actinobacteria	Actinomycetales	Cryptosporangiaceae	Cryptosporangium	NA	p-adj
ASV_307	122.172	-0.118472	1.64006	-0.0722363	0.942414	0.999155	Bacteria	Proteobacteria	Betaproteobacteria	Burkholderiales	Oxalobacteraceae	NA	NA	p-adj
ASV_308	40.0828	-2.49874	2.51021	-0.99543	0.319527	0.757882	Bacteria	Chloroflexi	Ellin6529	NA	NA	NA	NA	p-adj
ASV_309	78.9367	-0.460805	1.64679	-0.27982	0.779615	0.999155	Bacteria	Proteobacteria	Betaproteobacteria	NA	NA	NA	NA	p-adj
ASV_310	64.8305	0.165261	2.31055	0.0715246	0.94298	0.999155	Bacteria	Proteobacteria	Betaproteobacteria	NA	NA	NA	NA	p-adj
ASV_312	110.357	-0.420146	1.6496	-0.254696	0.798958	0.999155	Bacteria	Proteobacteria	Alphaproteobacteria	Rhizobiales	Hyphomicrobiaceae	Rhodoplanes	NA	p-adj
ASV_313	77.6659	-0.725392	1.63657	-0.443238	0.657593	0.999155	Bacteria	Proteobacteria	Betaproteobacteria	MND1	NA	NA	NA	p-adj
ASV_314	37.5213	8.68721	2.89057	3.00536	0.0026527	0.0299089	Bacteria	Actinobacteria	Thermoleophilia	Solirubrobacterales	NA	NA	NA	p-adj
ASV_316	20.0747	-1.49567	3.14267	-0.475923	0.634129	0.999155	Bacteria	Proteobacteria	Betaproteobacteria	NA	NA	NA	NA	p-adj
ASV_317	15.9452	-1.12956	2.50805	-0.450374	0.65244	0.999155	Bacteria	Actinobacteria	Thermoleophilia	Gaiellales	Gaiellaceae	NA	NA	p-adj
ASV_318	82.1812	-1.17405	1.76442	-0.665401	0.505794	0.987666	Bacteria	Actinobacteria	Actinobacteria	Actinomycetales	Geodermatophilaceae	Blastococcus	aggregatus	p-adj
ASV_319	120.31	1.95319	1.99603	0.978536	0.327809	0.771373	Bacteria	Proteobacteria	Betaproteobacteria	Burkholderiales	Comamonadaceae	NA	NA	p-adj
ASV_320	57.5456	0.484255	2.30345	0.21023	0.833488	0.999155	Bacteria	Proteobacteria	Betaproteobacteria	MND1	NA	NA	NA	p-adj
ASV_321	85.3281	-1.29329	1.99406	-0.648571	0.516616	0.992754	Bacteria	Actinobacteria	Acidimicrobiia	Acidimicrobiales	EB1017	NA	NA	p-adj
ASV_322	57.9374	-0.233998	1.69181	-0.138312	0.889994	0.999155	Bacteria	Proteobacteria	Betaproteobacteria	NA	NA	NA	NA	p-adj
ASV_323	134.156	2.07399	1.99567	1.03924	0.298691	0.719216	Bacteria	Actinobacteria	Actinobacteria	Actinomycetales	Geodermatophilaceae	NA	NA	p-adj
ASV_324	65.6184	-0.349136	1.65327	-0.211179	0.832748	0.999155	Bacteria	Actinobacteria	Thermoleophilia	Solirubrobacterales	NA	NA	NA	p-adj
ASV_325	45.5273	1.96061	2.88164	0.680377	0.496266	0.980578	Bacteria	Nitrospirae	Nitrospira	Nitrospirales	Nitrospiraceae	Nitrospira	NA	p-adj
ASV_326	71.7109	-1.03454	2.31455	-0.446975	0.654893	0.999155	Bacteria	Actinobacteria	Actinobacteria	Actinomycetales	Streptomycetaceae	NA	NA	p-adj
ASV_327	44.5827	1.14242	2.9096	0.392637	0.694587	0.999155	Bacteria	Proteobacteria	Alphaproteobacteria	Ellin329	NA	NA	NA	p-adj
ASV_329	75.8098	-0.218282	2.33248	-0.0935833	0.92544	0.999155	Bacteria	Actinobacteria	Thermoleophilia	Solirubrobacterales	NA	NA	NA	p-adj
ASV_330	64.5681	1.52925	2.29279	0.666983	0.504783	0.987666	Bacteria	Proteobacteria	Alphaproteobacteria	Rhodospirillales	Acetobacteraceae	NA	NA	p-adj
ASV_331	62.2406	-0.246093	1.65648	-0.148564	0.881898	0.999155	Bacteria	Gemmatimonadetes	Gemmatimonadetes	Gemmatimonadales	Ellin5301	NA	NA	p-adj
ASV_332	80.8131	-0.283772	1.64841	-0.172149	0.863321	0.999155	Bacteria	Proteobacteria	Alphaproteobacteria	Rhodospirillales	Rhodospirillaceae	NA	NA	p-adj
ASV_333	68.5283	0.632688	2.01668	0.313727	0.753728	0.999155	Bacteria	Verrucomicrobia	[Spartobacteria]	[Chthoniobacterales]	[Chthoniobacteraceae]	DA101	NA	p-adj
ASV_334	47.9338	1.05013	2.26693	0.463238	0.643194	0.999155	Bacteria	Proteobacteria	Alphaproteobacteria	Rhizobiales	Hyphomicrobiaceae	Rhodoplanes	NA	p-adj
ASV_336	84.659	0.0321341	1.63844	0.0196127	0.984352	0.999155	Bacteria	Proteobacteria	Gammaproteobacteria	Thiotrichales	Piscirickettsiaceae	NA	NA	p-adj
ASV_337	38.0436	0.919819	1.97423	0.465914	0.641277	0.999155	Bacteria	Actinobacteria	Thermoleophilia	Gaiellales	Gaiellaceae	NA	NA	p-adj
ASV_338	5.67579	-5.89647	3.39011	-1.73932	0.0819792	0.21938	Bacteria	Proteobacteria	Alphaproteobacteria	Rhizobiales	Hyphomicrobiaceae	Rhodoplanes	NA	p-adj
ASV_339	71.6282	0.39624	1.64345	0.241103	0.809475	0.999155	Bacteria	Acidobacteria	Solibacteres	Solibacterales	Solibacteraceae	NA	NA	p-adj
ASV_340	113.131	0.305359	2.04625	0.149229	0.881373	0.999155	Archaea	Crenarchaeota	Thaumarchaeota	Nitrososphaerales	Nitrososphaeraceae	Candidatus Nitrososphaera	SCA1145	p-adj
ASV_341	41.957	-2.40439	2.51644	-0.955476	0.339337	0.788362	Bacteria	Bacteroidetes	[Saprospirae]	[Saprospirales]	Chitinophagaceae	Segetibacter	NA	p-adj
ASV_342	81.2605	-0.301525	1.64087	-0.183758	0.854203	0.999155	Bacteria	Proteobacteria	Betaproteobacteria	A21b	EB1003	NA	NA	p-adj
ASV_343	46.6749	1.86899	2.89379	0.645863	0.518368	0.995317	Bacteria	Proteobacteria	Alphaproteobacteria	Rhizobiales	Methylocystaceae	NA	NA	p-adj
ASV_344	13.5653	2.32258	2.43792	0.952688	0.340748	0.789328	Archaea	Crenarchaeota	Thaumarchaeota	Nitrososphaerales	Nitrososphaeraceae	Candidatus Nitrososphaera	SCA1170	p-adj
ASV_345	71.8234	-0.140941	1.65195	-0.0853183	0.932008	0.999155	Bacteria	Proteobacteria	Gammaproteobacteria	Xanthomonadales	Sinobacteraceae	NA	NA	p-adj
ASV_346	59.4995	-1.65037	2.26846	-0.72753	0.466901	0.951806	Bacteria	Actinobacteria	Thermoleophilia	Gaiellales	Gaiellaceae	NA	NA	p-adj
ASV_347	22.8906	7.97432	2.87213	2.77645	0.00549568	0.051808	Bacteria	Verrucomicrobia	[Spartobacteria]	[Chthoniobacterales]	[Chthoniobacteraceae]	DA101	NA	p-adj
ASV_348	71.3804	0.215615	1.99767	0.107933	0.914049	0.999155	Bacteria	Gemmatimonadetes	Gemmatimonadetes	NA	NA	NA	NA	p-adj
ASV_349	27.5976	-1.75873	2.83242	-0.620927	0.534648	0.999155	Bacteria	Actinobacteria	Actinobacteria	Actinomycetales	Micromonosporaceae	NA	NA	p-adj
ASV_350	94.7081	-0.618759	1.71366	-0.361075	0.718044	0.999155	Bacteria	Proteobacteria	Alphaproteobacteria	Rhodospirillales	Acetobacteraceae	Roseomonas	NA	p-adj
ASV_351	48.047	0.192264	1.6729	0.114929	0.908502	0.999155	Bacteria	Proteobacteria	Alphaproteobacteria	Rhodospirillales	Rhodospirillaceae	NA	NA	p-adj
ASV_352	21.399	1.28398	2.5219	0.509132	0.61066	0.999155	Bacteria	Acidobacteria	Solibacteres	Solibacterales	Solibacteraceae	Candidatus Solibacter	NA	p-adj
ASV_353	71.5927	-0.645818	2.31053	-0.279511	0.779853	0.999155	Bacteria	Acidobacteria	Solibacteres	Solibacterales	NA	NA	NA	p-adj
ASV_354	147.695	-2.58333	2.30972	-1.11846	0.26337	0.655745	Bacteria	Proteobacteria	Alphaproteobacteria	Rhodospirillales	Rhodospirillaceae	NA	NA	p-adj
ASV_355	32.7153	1.67179	3.19459	0.523318	0.600753	0.999155	Bacteria	Acidobacteria	Solibacteres	Solibacterales	Solibacteraceae	NA	NA	p-adj
ASV_356	73.6169	0.042153	1.64907	0.0255617	0.979607	0.999155	Bacteria	Proteobacteria	Betaproteobacteria	Burkholderiales	Comamonadaceae	NA	NA	p-adj
ASV_357	70.9754	-2.71508	2.54102	-1.0685	0.285295	0.693353	Bacteria	Actinobacteria	Actinobacteria	Actinomycetales	Micromonosporaceae	Couchioplanes	NA	p-adj
ASV_358	64.9199	0.0911821	1.6396	0.0556123	0.955651	0.999155	Bacteria	Proteobacteria	Deltaproteobacteria	Myxococcales	NA	NA	NA	p-adj
ASV_359	71.1762	1.76659	2.28476	0.773205	0.439401	0.926847	Bacteria	Proteobacteria	Betaproteobacteria	Nitrosomonadales	Nitrosomonadaceae	Nitrosovibrio	tenuis	p-adj
ASV_360	29.694	2.85486	2.47589	1.15306	0.248885	0.625234	Bacteria	Actinobacteria	Actinobacteria	Actinomycetales	NA	NA	NA	p-adj
ASV_361	51.0163	-0.57356	2.29039	-0.25042	0.802262	0.999155	Bacteria	Acidobacteria	Acidobacteria-6	iii1-15	mb2424	NA	NA	p-adj
ASV_362	91.4667	0.301033	1.66337	0.180978	0.856385	0.999155	Bacteria	Proteobacteria	Gammaproteobacteria	Pseudomonadales	Pseudomonadaceae	Pseudomonas	viridiflava	p-adj
ASV_363	54.0451	0.203552	2.00919	0.10131	0.919304	0.999155	Bacteria	Actinobacteria	Actinobacteria	Actinomycetales	NA	NA	NA	p-adj
ASV_364	54.3595	0.239652	2.30256	0.104081	0.917105	0.999155	Bacteria	Actinobacteria	Thermoleophilia	Gaiellales	Gaiellaceae	NA	NA	p-adj
ASV_365	82.2367	0.0354076	1.63892	0.0216042	0.982764	0.999155	Bacteria	Proteobacteria	Betaproteobacteria	NA	NA	NA	NA	p-adj
ASV_366	39.8549	8.77426	3.29302	2.6645	0.00771024	0.064541	Bacteria	Acidobacteria	Acidobacteria-6	iii1-15	NA	NA	NA	p-adj
ASV_367	29.8778	-0.20136	3.23144	-0.0623129	0.950314	0.999155	Bacteria	Actinobacteria	Actinobacteria	Actinomycetales	Kineosporiaceae	NA	NA	p-adj
ASV_368	30.0553	-1.31007	3.19019	-0.410655	0.681326	0.999155	Bacteria	Actinobacteria	Thermoleophilia	Solirubrobacterales	NA	NA	NA	p-adj
ASV_369	111.927	0.301925	2.02407	0.149167	0.881421	0.999155	Bacteria	Actinobacteria	Actinobacteria	Actinomycetales	Geodermatophilaceae	NA	NA	p-adj
ASV_370	36.4622	0.658711	1.99392	0.33036	0.741128	0.999155	Bacteria	Proteobacteria	Alphaproteobacteria	Rhodospirillales	Rhodospirillaceae	NA	NA	p-adj
ASV_371	46.0386	-0.827669	2.27804	-0.363326	0.716362	0.999155	Bacteria	Gemmatimonadetes	Gemmatimonadetes	Gemmatimonadales	NA	NA	NA	p-adj
ASV_372	36.7312	-0.0847685	2.29136	-0.0369948	0.970489	0.999155	Bacteria	Verrucomicrobia	[Pedosphaerae]	[Pedosphaerales]	NA	NA	NA	p-adj
ASV_373	50.0359	-0.534869	2.60126	-0.205619	0.837088	0.999155	Bacteria	Proteobacteria	Alphaproteobacteria	Rhizobiales	Hyphomicrobiaceae	Hyphomicrobium	NA	p-adj
ASV_374	48.1873	0.301026	2.28532	0.131722	0.895204	0.999155	Bacteria	Verrucomicrobia	[Spartobacteria]	[Chthoniobacterales]	[Chthoniobacteraceae]	Ellin506	NA	p-adj
ASV_375	71.9359	-0.843323	2.31642	-0.364063	0.715811	0.999155	Bacteria	Actinobacteria	Actinobacteria	Actinomycetales	Mycobacteriaceae	Mycobacterium	NA	p-adj
ASV_376	11.9539	1.70868	3.08346	0.554142	0.579482	0.999155	Bacteria	Actinobacteria	Acidimicrobiia	Acidimicrobiales	NA	NA	NA	p-adj
ASV_377	93.7357	-0.839674	2.0247	-0.414716	0.67835	0.999155	Bacteria	Proteobacteria	Alphaproteobacteria	Rhizobiales	Bradyrhizobiaceae	Balneimonas	NA	p-adj
ASV_378	73.8276	-0.256427	1.67078	-0.153477	0.878022	0.999155	Bacteria	Proteobacteria	Alphaproteobacteria	Rhizobiales	Bradyrhizobiaceae	Balneimonas	NA	p-adj
ASV_379	44.5306	0.893647	1.97689	0.452047	0.651235	0.999155	Bacteria	Acidobacteria	iii1-8	32-20	NA	NA	NA	p-adj
ASV_381	12.4084	-3.06478	3.26095	-0.939844	0.347297	0.800794	Bacteria	Chloroflexi	Ktedonobacteria	Thermogemmatisporales	Thermogemmatisporaceae	NA	NA	p-adj
ASV_382	61.2661	-0.699899	1.65984	-0.421666	0.673269	0.999155	Bacteria	Gemmatimonadetes	Gemm-1	NA	NA	NA	NA	p-adj
ASV_383	24.6654	1.44534	3.1721	0.455641	0.648648	0.999155	Bacteria	Actinobacteria	Thermoleophilia	Gaiellales	Gaiellaceae	NA	NA	p-adj
ASV_384	37.1344	0.39205	2.00043	0.195983	0.844623	0.999155	Bacteria	Proteobacteria	Betaproteobacteria	A21b	EB1003	NA	NA	p-adj
ASV_385	24.7588	8.08752	2.88034	2.80783	0.0049876	0.050003	Bacteria	Gemmatimonadetes	Gemmatimonadetes	N1423WL	NA	NA	NA	p-adj
ASV_386	11.9632	1.37559	2.48944	0.552569	0.580559	0.999155	Archaea	Crenarchaeota	Thaumarchaeota	Nitrososphaerales	Nitrososphaeraceae	Candidatus Nitrososphaera	NA	p-adj
ASV_387	49.6168	1.74998	1.95301	0.896046	0.370228	0.831004	Bacteria	Actinobacteria	Thermoleophilia	Solirubrobacterales	Patulibacteraceae	NA	NA	p-adj
ASV_388	94.6809	2.41822	2.2617	1.06921	0.284977	0.693353	Bacteria	Acidobacteria	Solibacteres	Solibacterales	Solibacteraceae	NA	NA	p-adj
ASV_389	44.3556	1.54618	2.89075	0.534873	0.592738	0.999155	Bacteria	Acidobacteria	Sva0725	Sva0725	NA	NA	NA	p-adj
ASV_390	54.2144	-0.818969	3.22921	-0.253612	0.799795	0.999155	Bacteria	Acidobacteria	Acidobacteria-6	iii1-15	NA	NA	NA	p-adj
ASV_391	24.5132	8.07313	2.87698	2.80611	0.00501433	0.050003	Bacteria	Nitrospirae	Nitrospira	Nitrospirales	0319-6A21	NA	NA	p-adj
ASV_392	89.4666	0.455419	1.66415	0.273665	0.784342	0.999155	Bacteria	Proteobacteria	Gammaproteobacteria	Xanthomonadales	Xanthomonadaceae	NA	NA	p-adj
ASV_393	83.4415	3.34885	2.2551	1.48501	0.137541	0.361957	Bacteria	Proteobacteria	Gammaproteobacteria	Xanthomonadales	Xanthomonadaceae	Dyella	NA	p-adj
ASV_394	34.5376	2.39108	2.19663	1.08852	0.276366	0.679913	Bacteria	Proteobacteria	Alphaproteobacteria	Rhodospirillales	Rhodospirillaceae	NA	NA	p-adj
ASV_395	70.6172	-0.149778	1.68191	-0.0890521	0.92904	0.999155	Bacteria	Actinobacteria	Thermoleophilia	Solirubrobacterales	NA	NA	NA	p-adj
ASV_396	34.1159	0.0621458	2.27242	0.0273479	0.978182	0.999155	Bacteria	Actinobacteria	Thermoleophilia	Gaiellales	Gaiellaceae	NA	NA	p-adj
ASV_398	35.7312	-0.0139195	1.65882	-0.00839122	0.993305	0.999155	Bacteria	Gemmatimonadetes	Gemmatimonadetes	NA	NA	NA	NA	p-adj
ASV_399	65.6368	-0.654739	1.69251	-0.386845	0.698871	0.999155	Bacteria	Proteobacteria	Alphaproteobacteria	Sphingomonadales	Sphingomonadaceae	Kaistobacter	NA	p-adj
ASV_400	69.2045	2.20938	2.31152	0.95581	0.339168	0.788362	Bacteria	Proteobacteria	Alphaproteobacteria	Rhodospirillales	Rhodospirillaceae	NA	NA	p-adj
ASV_401	58.0006	0.376693	1.63794	0.22998	0.818108	0.999155	Bacteria	Acidobacteria	[Chloracidobacteria]	RB41	NA	NA	NA	p-adj
ASV_402	53.0179	-1.59667	2.2609	-0.706209	0.480058	0.965392	Bacteria	Actinobacteria	Thermoleophilia	Solirubrobacterales	Solirubrobacteraceae	NA	NA	p-adj
ASV_404	14.6716	0.372595	3.23723	0.115097	0.908368	0.999155	Bacteria	Actinobacteria	Thermoleophilia	Gaiellales	Gaiellaceae	NA	NA	p-adj
ASV_405	67.8846	-1.3194	1.97157	-0.669216	0.503358	0.987666	Bacteria	Acidobacteria	Acidobacteria-6	iii1-15	NA	NA	NA	p-adj
ASV_406	92.1452	0.221244	1.69018	0.130899	0.895855	0.999155	Bacteria	Proteobacteria	Deltaproteobacteria	Myxococcales	NA	NA	NA	p-adj
ASV_407	57.0958	1.51722	2.59171	0.585413	0.55827	0.999155	Bacteria	Proteobacteria	Betaproteobacteria	Burkholderiales	Oxalobacteraceae	Massilia	NA	p-adj
ASV_408	86.9773	-0.399221	1.65854	-0.240706	0.809783	0.999155	Bacteria	Proteobacteria	Alphaproteobacteria	Ellin329	NA	NA	NA	p-adj
ASV_409	86.5544	4.29818	2.49743	1.72104	0.0852431	0.227602	Bacteria	Actinobacteria	Actinobacteria	Actinomycetales	Pseudonocardiaceae	NA	NA	p-adj
ASV_410	98.251	-2.62374	2.29563	-1.14293	0.25307	0.634408	Bacteria	Actinobacteria	Actinobacteria	Actinomycetales	Pseudonocardiaceae	Pseudonocardia	NA	p-adj
ASV_411	86.3307	1.44263	2.01227	0.716915	0.473427	0.955286	Bacteria	Gemmatimonadetes	Gemmatimonadetes	Gemmatimonadales	Ellin5301	NA	NA	p-adj
ASV_412	55.39	-0.922925	1.97101	-0.468251	0.639605	0.999155	Bacteria	Acidobacteria	Acidobacteria-6	iii1-15	NA	NA	NA	p-adj
ASV_413	43.3982	-0.0158516	2.27754	-0.00695996	0.994447	0.999155	Bacteria	Actinobacteria	Thermoleophilia	Solirubrobacterales	Solirubrobacteraceae	NA	NA	p-adj
ASV_414	60.8635	0.25233	1.64369	0.153514	0.877993	0.999155	Bacteria	Proteobacteria	Alphaproteobacteria	Rhizobiales	Hyphomicrobiaceae	Rhodoplanes	NA	p-adj
ASV_415	39.8439	-0.614702	2.58686	-0.237625	0.812172	0.999155	Bacteria	Acidobacteria	[Chloracidobacteria]	RB41	NA	NA	NA	p-adj
ASV_416	35.3379	0.532645	1.96342	0.271284	0.786172	0.999155	Bacteria	Acidobacteria	Acidobacteria-6	iii1-15	NA	NA	NA	p-adj
ASV_417	75.0664	-0.845067	1.64962	-0.512279	0.608456	0.999155	Bacteria	Actinobacteria	Thermoleophilia	Solirubrobacterales	NA	NA	NA	p-adj
ASV_419	26.842	-1.89804	3.16614	-0.59948	0.548853	0.999155	Bacteria	Actinobacteria	Thermoleophilia	Solirubrobacterales	Patulibacteraceae	NA	NA	p-adj
ASV_420	18.3992	7.65898	3.25812	2.35074	0.0187363	0.116264	Bacteria	Actinobacteria	Actinobacteria	Actinomycetales	Propionibacteriaceae	Microlunatus	NA	p-adj
ASV_421	30.2743	-2.11475	2.82934	-0.747436	0.4548	0.938395	Bacteria	Proteobacteria	Betaproteobacteria	NA	NA	NA	NA	p-adj
ASV_422	67.1469	1.37295	1.71409	0.80098	0.423143	0.911828	Bacteria	Proteobacteria	Deltaproteobacteria	Myxococcales	Myxococcaceae	NA	NA	p-adj
ASV_423	91.8293	-2.47939	1.99677	-1.2417	0.214347	0.547137	Bacteria	Proteobacteria	Gammaproteobacteria	Xanthomonadales	Sinobacteraceae	NA	NA	p-adj
ASV_425	58.8119	0.382813	2.62853	0.145638	0.884208	0.999155	Bacteria	Actinobacteria	Thermoleophilia	Solirubrobacterales	NA	NA	NA	p-adj
ASV_426	18.4525	7.66333	2.87137	2.66887	0.00761063	0.0642854	Bacteria	Actinobacteria	Thermoleophilia	Solirubrobacterales	Conexibacteraceae	NA	NA	p-adj
ASV_428	29.6467	1.51779	2.54768	0.595754	0.55134	0.999155	Bacteria	Proteobacteria	Alphaproteobacteria	Rhodospirillales	Rhodospirillaceae	NA	NA	p-adj
ASV_429	131.874	-4.47364	2.52561	-1.77131	0.0765092	0.215321	Bacteria	Actinobacteria	Actinobacteria	Actinomycetales	Streptomycetaceae	Streptomyces	NA	p-adj
ASV_430	49.3179	-0.260754	1.68485	-0.154764	0.877008	0.999155	Bacteria	Acidobacteria	Acidobacteriia	Acidobacteriales	Koribacteraceae	NA	NA	p-adj
ASV_431	102.38	0.781046	1.69945	0.459588	0.645812	0.999155	Bacteria	Actinobacteria	Actinobacteria	Actinomycetales	Frankiaceae	NA	NA	p-adj
ASV_432	65.3701	0.781868	1.65551	0.472283	0.636725	0.999155	Bacteria	Acidobacteria	Solibacteres	Solibacterales	Solibacteraceae	Candidatus Solibacter	NA	p-adj
ASV_434	68.6673	2.45369	2.2602	1.08561	0.277652	0.682371	Bacteria	Proteobacteria	Alphaproteobacteria	Rhodospirillales	Acetobacteraceae	NA	NA	p-adj
ASV_435	66.7646	-0.448147	1.64366	-0.272652	0.785121	0.999155	Bacteria	Proteobacteria	Alphaproteobacteria	Rhizobiales	Xanthobacteraceae	Labrys	NA	p-adj
ASV_436	17.7236	-22.0395	3.38553	-6.50992	7.51921e-11	1.42241e-08	Bacteria	Acidobacteria	Solibacteres	Solibacterales	Solibacteraceae	NA	NA	Acidobacteria
ASV_438	10.2908	1.03013	3.24377	0.317572	0.750809	0.999155	Bacteria	Actinobacteria	Acidimicrobiia	Acidimicrobiales	NA	NA	NA	p-adj
ASV_440	54.1322	-1.27375	2.27981	-0.558711	0.576359	0.999155	Bacteria	Proteobacteria	Betaproteobacteria	SC-I-84	NA	NA	NA	p-adj
ASV_441	16.1774	-0.970431	3.13642	-0.309407	0.757012	0.999155	Bacteria	Actinobacteria	Actinobacteria	Actinomycetales	Streptomycetaceae	Streptomyces	reticuliscabiei	p-adj
ASV_442	44.8293	0.0849355	2.29937	0.0369386	0.970534	0.999155	Bacteria	Proteobacteria	Alphaproteobacteria	Rhodospirillales	Rhodospirillaceae	NA	NA	p-adj
ASV_443	59.7548	-0.9572	1.64897	-0.580482	0.561589	0.999155	Bacteria	Actinobacteria	Thermoleophilia	Gaiellales	Gaiellaceae	NA	NA	p-adj
ASV_444	48.4083	0.242437	1.98738	0.121988	0.902908	0.999155	Bacteria	Proteobacteria	Alphaproteobacteria	Rhizobiales	Hyphomicrobiaceae	Rhodoplanes	NA	p-adj
ASV_445	62.8469	-1.44236	2.97658	-0.484571	0.62798	0.999155	Archaea	Crenarchaeota	Thaumarchaeota	Nitrososphaerales	Nitrososphaeraceae	Candidatus Nitrososphaera	SCA1145	p-adj
ASV_446	16.8511	7.53217	3.25481	2.31417	0.0206586	0.123484	Bacteria	Acidobacteria	Solibacteres	Solibacterales	Solibacteraceae	NA	NA	p-adj
ASV_447	71.874	0.155853	1.72311	0.0904485	0.927931	0.999155	Bacteria	Actinobacteria	Actinobacteria	Actinomycetales	Micromonosporaceae	Actinoplanes	NA	p-adj
ASV_448	6.76925	0.923859	3.25242	0.284052	0.77637	0.999155	Bacteria	Chloroflexi	Ktedonobacteria	NA	NA	NA	NA	p-adj
ASV_449	10.5813	-1.04404	3.2436	-0.321875	0.747547	0.999155	Bacteria	Chloroflexi	TK10	B07_WMSP1	NA	NA	NA	p-adj
ASV_450	77.5422	-2.40141	2.56568	-0.935974	0.349286	0.804363	Bacteria	Proteobacteria	Betaproteobacteria	Burkholderiales	Comamonadaceae	Methylibium	NA	p-adj
ASV_452	19.2395	-22.1547	3.38536	-6.54427	5.97881e-11	1.42241e-08	Bacteria	Gemmatimonadetes	Gemm-3	NA	NA	NA	NA	Gemmatimonadetes
ASV_453	86.9252	-2.73399	2.56044	-1.06778	0.285618	0.693353	Bacteria	Actinobacteria	Actinobacteria	Actinomycetales	Mycobacteriaceae	Mycobacterium	NA	p-adj
ASV_454	7.46258	-20.8569	3.38849	-6.15522	7.49733e-10	1.73166e-08	Bacteria	Chloroflexi	Ktedonobacteria	Thermogemmatisporales	Thermogemmatisporaceae	NA	NA	Chloroflexi
ASV_455	66.6207	1.86566	3.22952	0.577689	0.563474	0.999155	Bacteria	Actinobacteria	Actinobacteria	Actinomycetales	Pseudonocardiaceae	Pseudonocardia	NA	p-adj
ASV_456	44.6211	0.931688	1.97304	0.472209	0.636778	0.999155	Bacteria	Proteobacteria	Alphaproteobacteria	Ellin329	NA	NA	NA	p-adj
ASV_457	41.5596	0.714781	1.96796	0.363209	0.716448	0.999155	Bacteria	Actinobacteria	Thermoleophilia	Gaiellales	Gaiellaceae	NA	NA	p-adj
ASV_458	58.4578	0.546417	2.29713	0.237869	0.811982	0.999155	Bacteria	Gemmatimonadetes	Gemmatimonadetes	Gemmatimonadales	NA	NA	NA	p-adj
ASV_459	48.0217	-0.494947	2.59653	-0.190618	0.848825	0.999155	Bacteria	Proteobacteria	Alphaproteobacteria	Rhodospirillales	Acetobacteraceae	NA	NA	p-adj
ASV_460	40.0935	8.78311	3.28619	2.67273	0.00752363	0.0641531	Bacteria	Actinobacteria	Actinobacteria	Actinomycetales	Frankiaceae	NA	NA	p-adj
ASV_461	39.423	-8.69474	2.50655	-3.46881	0.000522773	0.00694792	Bacteria	Proteobacteria	Alphaproteobacteria	Rhizobiales	Bradyrhizobiaceae	Bradyrhizobium	NA	Proteobacteria
ASV_462	29.6036	1.40011	2.85352	0.49066	0.623667	0.999155	Bacteria	Actinobacteria	Thermoleophilia	Gaiellales	Gaiellaceae	NA	NA	p-adj
ASV_463	22.5018	-0.187749	3.1852	-0.0589441	0.952997	0.999155	Bacteria	Acidobacteria	[Chloracidobacteria]	RB41	NA	NA	NA	p-adj
ASV_465	31.9934	0.133325	1.97445	0.0675252	0.946164	0.999155	Bacteria	Actinobacteria	Acidimicrobiia	Acidimicrobiales	NA	NA	NA	p-adj
ASV_466	88.7085	0.567818	1.64051	0.346122	0.729251	0.999155	Bacteria	Proteobacteria	Alphaproteobacteria	Caulobacterales	Caulobacteraceae	Phenylobacterium	NA	p-adj
ASV_467	52.2147	-0.327162	1.98194	-0.165071	0.868888	0.999155	Bacteria	Proteobacteria	Betaproteobacteria	Burkholderiales	Comamonadaceae	Variovorax	NA	p-adj
ASV_468	69.6538	-1.04184	1.66645	-0.625186	0.531849	0.999155	Bacteria	Verrucomicrobia	Opitutae	Opitutales	Opitutaceae	NA	NA	p-adj
ASV_469	23.6377	8.02056	2.87799	2.78686	0.00532216	0.0517387	Bacteria	Proteobacteria	Deltaproteobacteria	Myxococcales	NA	NA	NA	p-adj
ASV_470	27.4159	1.74549	2.83772	0.615104	0.538486	0.999155	Bacteria	Actinobacteria	Acidimicrobiia	Acidimicrobiales	C111	NA	NA	p-adj
ASV_471	36.8425	-2.43144	3.18218	-0.76408	0.44482	0.931537	Bacteria	Actinobacteria	Actinobacteria	Actinomycetales	Micromonosporaceae	Micromonospora	NA	p-adj
ASV_472	11.3105	-20.8337	3.38675	-6.15154	7.6734e-10	1.75529e-08	Bacteria	Chloroflexi	Ktedonobacteria	B12-WMSP1	NA	NA	NA	Chloroflexi
ASV_473	34.6355	1.09312	2.88621	0.378738	0.704882	0.999155	Bacteria	Acidobacteria	Acidobacteria-6	iii1-15	NA	NA	NA	p-adj
ASV_474	70.6848	-0.323637	1.68853	-0.191667	0.848003	0.999155	Bacteria	Proteobacteria	Alphaproteobacteria	Rhizobiales	Beijerinckiaceae	NA	NA	p-adj
ASV_475	36.7657	-0.749941	2.57952	-0.290729	0.771259	0.999155	Bacteria	Actinobacteria	Acidimicrobiia	Acidimicrobiales	C111	NA	NA	p-adj
ASV_476	24.7042	1.7008	2.82689	0.601651	0.547406	0.999155	Bacteria	Proteobacteria	Betaproteobacteria	SC-I-84	NA	NA	NA	p-adj
ASV_477	15.1153	1.98411	3.1105	0.637876	0.523555	0.998692	Bacteria	Actinobacteria	Thermoleophilia	Gaiellales	Gaiellaceae	NA	NA	p-adj
ASV_478	49.7533	-0.585964	1.65692	-0.353647	0.723603	0.999155	Bacteria	Proteobacteria	Betaproteobacteria	SC-I-84	NA	NA	NA	p-adj
ASV_480	41.5609	0.257629	2.28875	0.112563	0.910377	0.999155	Bacteria	Armatimonadetes	Chthonomonadetes	Chthonomonadales	Chthonomonadaceae	NA	NA	p-adj
ASV_481	72.2798	-1.35272	1.68785	-0.801446	0.422874	0.911828	Bacteria	Proteobacteria	Gammaproteobacteria	Xanthomonadales	Xanthomonadaceae	Dokdonella	NA	p-adj
ASV_482	65.0884	-0.404628	1.65854	-0.243966	0.807257	0.999155	Bacteria	Proteobacteria	Alphaproteobacteria	Sphingomonadales	Sphingomonadaceae	Kaistobacter	NA	p-adj
ASV_484	24.8104	-0.755757	3.18862	-0.237017	0.812644	0.999155	Bacteria	Actinobacteria	Thermoleophilia	Solirubrobacterales	NA	NA	NA	p-adj
ASV_485	50.971	-0.0417407	1.64185	-0.0254229	0.979718	0.999155	Bacteria	Proteobacteria	Deltaproteobacteria	Myxococcales	Haliangiaceae	NA	NA	p-adj
ASV_486	31.1979	1.01205	2.25666	0.44847	0.653814	0.999155	Bacteria	Proteobacteria	Betaproteobacteria	SC-I-84	NA	NA	NA	p-adj
ASV_487	89.2386	4.9463	2.44241	2.02517	0.04285	0.180425	Bacteria	Actinobacteria	Actinobacteria	Actinomycetales	Micromonosporaceae	Actinoplanes	NA	p-adj
ASV_488	86.2709	1.97731	2.29655	0.860994	0.389241	0.859002	Bacteria	Proteobacteria	Betaproteobacteria	Burkholderiales	Oxalobacteraceae	NA	NA	p-adj
ASV_489	83.8352	0.871045	1.71415	0.508151	0.611348	0.999155	Bacteria	Gemmatimonadetes	Gemmatimonadetes	Gemmatimonadales	Ellin5301	NA	NA	p-adj
ASV_490	16.4792	-7.43602	3.25666	-2.28333	0.0224111	0.129723	Bacteria	Proteobacteria	Deltaproteobacteria	Myxococcales	Myxococcaceae	NA	NA	p-adj
ASV_491	28.3302	8.28189	2.87724	2.87841	0.00399681	0.041341	Bacteria	Verrucomicrobia	[Pedosphaerae]	[Pedosphaerales]	Ellin515	NA	NA	p-adj
ASV_492	23.2928	7.99974	2.86614	2.79112	0.00525268	0.0516369	Bacteria	Actinobacteria	Actinobacteria	Actinomycetales	Frankiaceae	NA	NA	p-adj
ASV_493	53.5521	0.0359902	1.98046	0.0181726	0.985501	0.999155	Bacteria	Proteobacteria	Alphaproteobacteria	Sphingomonadales	Sphingomonadaceae	Sphingomonas	NA	p-adj
ASV_494	97.2224	23.7105	3.37102	7.03362	2.0124e-12	2.96112e-09	Bacteria	Proteobacteria	Alphaproteobacteria	Rhodospirillales	Acetobacteraceae	NA	NA	Proteobacteria
ASV_495	11.2289	0.346686	3.24067	0.10698	0.914805	0.999155	Bacteria	Proteobacteria	Deltaproteobacteria	[Entotheonellales]	[Entotheonellaceae]	NA	NA	p-adj
ASV_496	50.2406	0.431895	2.60363	0.165882	0.86825	0.999155	Bacteria	Chloroflexi	TK10	AKYG885	Dolo_23	NA	NA	p-adj
ASV_497	38.6134	0.253574	2.31575	0.1095	0.912806	0.999155	Bacteria	Actinobacteria	MB-A2-108	0319-7L14	NA	NA	NA	p-adj
ASV_498	36.0371	-8.56513	2.48907	-3.44109	0.000579369	0.00765733	Bacteria	Proteobacteria	Betaproteobacteria	Ellin6067	NA	NA	NA	Proteobacteria
ASV_499	30.0566	1.16042	2.54822	0.455387	0.648831	0.999155	Bacteria	Acidobacteria	Acidobacteriia	Acidobacteriales	Koribacteraceae	NA	NA	p-adj
ASV_501	113.194	-0.783148	1.66855	-0.469359	0.638813	0.999155	Bacteria	Actinobacteria	Actinobacteria	Actinomycetales	Micromonosporaceae	Actinoplanes	globisporus	p-adj
ASV_502	38.2346	-0.218025	2.90356	-0.075089	0.940144	0.999155	Bacteria	Acidobacteria	[Chloracidobacteria]	RB41	Ellin6075	NA	NA	p-adj
ASV_503	23.4606	8.00977	2.87373	2.78724	0.00531589	0.0517387	Bacteria	Actinobacteria	Thermoleophilia	Solirubrobacterales	Solirubrobacteraceae	NA	NA	p-adj
ASV_504	9.17056	-6.59025	3.23988	-2.0341	0.0419413	0.179676	Bacteria	Actinobacteria	Thermoleophilia	Solirubrobacterales	NA	NA	NA	p-adj
ASV_506	6.46386	-0.656671	3.25264	-0.201888	0.840004	0.999155	Bacteria	Proteobacteria	Alphaproteobacteria	Rhizobiales	Bradyrhizobiaceae	NA	NA	p-adj
ASV_507	25.0849	2.70847	2.78732	0.971711	0.331194	0.777033	Bacteria	Nitrospirae	Nitrospira	Nitrospirales	Nitrospiraceae	JG37-AG-70	NA	p-adj
ASV_508	38.8548	0.560002	2.58706	0.216463	0.828627	0.999155	Bacteria	Bacteroidetes	[Saprospirae]	[Saprospirales]	Chitinophagaceae	NA	NA	p-adj
ASV_1702	19.2418	-22.1549	3.38536	-6.54431	5.97689e-11	1.42241e-08	Bacteria	Actinobacteria	Actinobacteria	Actinomycetales	Pseudonocardiaceae	NA	NA	Actinobacteria
ASV_510	52.1626	2.06844	2.03919	1.01434	0.31042	0.742947	Bacteria	Proteobacteria	Alphaproteobacteria	Rhodospirillales	Acetobacteraceae	NA	NA	p-adj
ASV_511	33.812	8.53709	2.88144	2.96279	0.00304867	0.0329672	Bacteria	Gemmatimonadetes	Gemmatimonadetes	NA	NA	NA	NA	p-adj
ASV_512	20.7589	1.88357	2.4996	0.75355	0.45112	0.935627	Bacteria	Actinobacteria	Actinobacteria	Micrococcales	NA	NA	NA	p-adj
ASV_513	48.6824	0.80388	2.29418	0.3504	0.726039	0.999155	Bacteria	Proteobacteria	Deltaproteobacteria	Myxococcales	NA	NA	NA	p-adj
ASV_514	43.6039	-0.176668	1.69183	-0.104424	0.916833	0.999155	Bacteria	Proteobacteria	Alphaproteobacteria	Rhodospirillales	Rhodospirillaceae	NA	NA	p-adj
ASV_515	33.9791	1.21465	2.56712	0.473157	0.636101	0.999155	Bacteria	Actinobacteria	Thermoleophilia	Gaiellales	Gaiellaceae	NA	NA	p-adj
ASV_516	34.7506	-0.00733053	1.67922	-0.00436545	0.996517	0.999458	Bacteria	Actinobacteria	Actinobacteria	Actinomycetales	Micrococcaceae	Arthrobacter	NA	p-adj
ASV_517	25.5694	1.68805	2.52909	0.667453	0.504483	0.987666	Bacteria	Planctomycetes	Planctomycetia	Gemmatales	Isosphaeraceae	NA	NA	p-adj
ASV_518	38.7953	-1.06777	2.57528	-0.414623	0.678418	0.999155	Bacteria	Gemmatimonadetes	Gemmatimonadetes	Gemmatimonadales	Ellin5301	NA	NA	p-adj
ASV_519	6.17995	-6.0221	3.38955	-1.77667	0.075623	0.215321	Bacteria	Chloroflexi	Ktedonobacteria	Thermogemmatisporales	Thermogemmatisporaceae	NA	NA	p-adj
ASV_520	88.0315	-1.11408	1.67743	-0.66416	0.506588	0.987666	Bacteria	Proteobacteria	Deltaproteobacteria	Syntrophobacterales	Syntrophobacteraceae	NA	NA	p-adj
ASV_521	31.6606	-0.827143	2.26548	-0.365107	0.715032	0.999155	Bacteria	Proteobacteria	Betaproteobacteria	Ellin6067	NA	NA	NA	p-adj
ASV_522	25.4818	0.528409	2.54588	0.207554	0.835577	0.999155	Bacteria	Actinobacteria	Thermoleophilia	Gaiellales	Gaiellaceae	NA	NA	p-adj
ASV_523	33.799	1.20935	2.56526	0.471432	0.637332	0.999155	Bacteria	Nitrospirae	Nitrospira	Nitrospirales	Nitrospiraceae	Nitrospira	NA	p-adj
ASV_524	38.9651	-1.67773	2.2362	-0.750257	0.4531	0.936511	Bacteria	Acidobacteria	Acidobacteria-6	iii1-15	NA	NA	NA	p-adj
ASV_525	79.7073	-1.07692	1.982	-0.543349	0.586889	0.999155	Bacteria	Actinobacteria	Actinobacteria	Actinomycetales	Nocardioidaceae	NA	NA	p-adj
ASV_526	27.8967	-0.40613	1.65342	-0.24563	0.805969	0.999155	Bacteria	Actinobacteria	Thermoleophilia	Solirubrobacterales	Patulibacteraceae	NA	NA	p-adj
ASV_527	58.4765	-1.64161	2.59109	-0.633561	0.526367	0.999155	Bacteria	Actinobacteria	Actinobacteria	Actinomycetales	Streptosporangiaceae	Streptosporangium	NA	p-adj
ASV_528	21.4128	7.87798	2.87481	2.74035	0.00613745	0.0563296	Bacteria	Acidobacteria	Acidobacteriia	Acidobacteriales	Koribacteraceae	NA	NA	p-adj
ASV_529	29.1869	0.615485	1.95548	0.314748	0.752953	0.999155	Bacteria	Actinobacteria	Thermoleophilia	Solirubrobacterales	NA	NA	NA	p-adj
ASV_531	39.9867	0.299203	1.98415	0.150796	0.880136	0.999155	Bacteria	Acidobacteria	Solibacteres	Solibacterales	NA	NA	NA	p-adj
ASV_532	36.5992	0.0234687	2.28952	0.0102505	0.991821	0.999155	Bacteria	Acidobacteria	[Chloracidobacteria]	RB41	Ellin6075	NA	NA	p-adj
ASV_533	27.9197	2.97411	2.78435	1.06815	0.285453	0.693353	Bacteria	Proteobacteria	Alphaproteobacteria	Rhizobiales	Hyphomicrobiaceae	Rhodoplanes	NA	p-adj
ASV_534	28.4412	1.38664	2.55516	0.542683	0.587348	0.999155	Bacteria	Acidobacteria	iii1-8	DS-18	NA	NA	NA	p-adj
ASV_535	53.1333	-1.35334	2.26964	-0.596277	0.55099	0.999155	Bacteria	Proteobacteria	Deltaproteobacteria	Myxococcales	NA	NA	NA	p-adj
ASV_536	111.981	1.16891	2.09127	0.558949	0.576196	0.999155	Bacteria	Actinobacteria	Actinobacteria	Actinomycetales	Streptomycetaceae	NA	NA	p-adj
ASV_539	29.6157	2.71158	2.80065	0.968194	0.332947	0.780044	Bacteria	Proteobacteria	Betaproteobacteria	MND1	NA	NA	NA	p-adj
ASV_540	30.8878	1.93113	2.52721	0.764135	0.444786	0.931537	Bacteria	Proteobacteria	Alphaproteobacteria	Rhodospirillales	Acetobacteraceae	NA	NA	p-adj
ASV_541	59.8398	-2.09426	2.55773	-0.818798	0.412902	0.899538	Bacteria	Proteobacteria	Gammaproteobacteria	Xanthomonadales	Sinobacteraceae	NA	NA	p-adj
ASV_542	73.388	-0.234824	2.00415	-0.117169	0.906726	0.999155	Bacteria	Proteobacteria	Alphaproteobacteria	Rhodospirillales	Rhodospirillaceae	Skermanella	NA	p-adj
ASV_543	36.8872	1.14179	2.57352	0.443668	0.657283	0.999155	Bacteria	Gemmatimonadetes	Gemmatimonadetes	Gemmatimonadales	Ellin5301	NA	NA	p-adj
ASV_544	24.0047	-0.305848	2.55091	-0.119898	0.904564	0.999155	Bacteria	Actinobacteria	Actinobacteria	Actinomycetales	Actinosynnemataceae	Kibdelosporangium	NA	p-adj
ASV_545	56.1362	-0.420986	1.64774	-0.255493	0.798342	0.999155	Bacteria	Proteobacteria	Alphaproteobacteria	Caulobacterales	Caulobacteraceae	NA	NA	p-adj
ASV_546	27.4181	1.41816	2.84582	0.49833	0.618251	0.999155	Bacteria	Proteobacteria	Alphaproteobacteria	Rhizobiales	Hyphomicrobiaceae	Rhodoplanes	NA	p-adj
ASV_547	57.9661	-9.25091	2.90057	-3.18934	0.00142596	0.017577	Bacteria	Proteobacteria	Alphaproteobacteria	Rhizobiales	Bradyrhizobiaceae	Bradyrhizobium	NA	p-adj
ASV_548	33.0933	1.4357	2.23067	0.643617	0.519824	0.995702	Bacteria	Acidobacteria	Sva0725	Sva0725	NA	NA	NA	p-adj
ASV_549	50.4674	-1.28662	1.67428	-0.768458	0.442215	0.929226	Bacteria	Proteobacteria	Alphaproteobacteria	Rhizobiales	NA	NA	NA	p-adj
ASV_551	19.7729	7.76304	2.87006	2.70483	0.0068339	0.0602143	Bacteria	Nitrospirae	Nitrospira	Nitrospirales	0319-6A21	NA	NA	p-adj
ASV_552	34.1843	0.660964	1.98453	0.333059	0.73909	0.999155	Bacteria	Proteobacteria	Betaproteobacteria	MND1	NA	NA	NA	p-adj
ASV_554	53.8718	-1.25813	2.27346	-0.553396	0.579992	0.999155	Bacteria	Gemmatimonadetes	Gemmatimonadetes	Ellin5290	NA	NA	NA	p-adj
ASV_555	21.4953	7.88339	3.26448	2.4149	0.0157396	0.103712	Bacteria	Acidobacteria	Solibacteres	Solibacterales	Solibacteraceae	NA	NA	p-adj
ASV_556	15.2684	-1.23935	3.23884	-0.382651	0.701979	0.999155	Bacteria	Actinobacteria	Thermoleophilia	Solirubrobacterales	Conexibacteraceae	NA	NA	p-adj
ASV_557	69.089	-0.314837	1.99218	-0.158036	0.874428	0.999155	Bacteria	Actinobacteria	Actinobacteria	Actinomycetales	Micromonosporaceae	NA	NA	p-adj
ASV_558	51.9526	-1.30709	1.79002	-0.730211	0.465261	0.950092	Bacteria	Verrucomicrobia	[Spartobacteria]	[Chthoniobacterales]	[Chthoniobacteraceae]	DA101	NA	p-adj
ASV_559	84.3821	1.73616	2.01393	0.862075	0.388646	0.858486	Bacteria	Actinobacteria	Actinobacteria	Actinomycetales	Streptomycetaceae	NA	NA	p-adj
ASV_560	52.6343	-0.955514	1.97881	-0.482874	0.629185	0.999155	Bacteria	Acidobacteria	[Chloracidobacteria]	RB41	NA	NA	NA	p-adj
ASV_561	46.8611	0.992884	1.70319	0.582956	0.559923	0.999155	Bacteria	Proteobacteria	Alphaproteobacteria	Rhodospirillales	NA	NA	NA	p-adj
ASV_562	44.4263	-0.610487	1.99429	-0.306117	0.759515	0.999155	Bacteria	Acidobacteria	Solibacteres	Solibacterales	Solibacteraceae	Candidatus Solibacter	NA	p-adj
ASV_563	53.1687	-1.11812	2.60015	-0.43002	0.667181	0.999155	Bacteria	Proteobacteria	Betaproteobacteria	NA	NA	NA	NA	p-adj
ASV_564	55.2652	-0.526283	2.30442	-0.22838	0.819351	0.999155	Bacteria	Proteobacteria	Betaproteobacteria	Burkholderiales	Burkholderiaceae	Burkholderia	NA	p-adj
ASV_565	31.9038	0.245006	2.58963	0.0946104	0.924624	0.999155	Bacteria	Proteobacteria	Betaproteobacteria	SC-I-84	NA	NA	NA	p-adj
ASV_566	58.6251	0.184028	1.64477	0.111886	0.910913	0.999155	Bacteria	Proteobacteria	Alphaproteobacteria	Rhodospirillales	Rhodospirillaceae	Reyranella	massiliensis	p-adj
ASV_567	48.2044	-0.885265	1.65251	-0.535709	0.59216	0.999155	Bacteria	Bacteroidetes	[Saprospirae]	[Saprospirales]	Chitinophagaceae	NA	NA	p-adj
ASV_568	58.4385	0.251073	1.64171	0.152934	0.878451	0.999155	Bacteria	Proteobacteria	Alphaproteobacteria	Sphingomonadales	Sphingomonadaceae	NA	NA	p-adj
ASV_1607	18.1916	-22.0731	3.38547	-6.51993	7.03383e-11	1.42241e-08	Bacteria	Actinobacteria	Actinobacteria	Actinomycetales	Micromonosporaceae	NA	NA	Actinobacteria
ASV_570	22.9645	7.9788	3.26723	2.44207	0.0146034	0.0986402	Bacteria	Acidobacteria	Acidobacteria-5	NA	NA	NA	NA	p-adj
ASV_571	16.1592	-7.40798	2.87012	-2.58107	0.00984944	0.0755865	Bacteria	Proteobacteria	Alphaproteobacteria	Rhizobiales	Hyphomicrobiaceae	Rhodoplanes	NA	p-adj
ASV_3491	12.5158	-21.5633	3.38643	-6.36757	1.92042e-10	1.42241e-08	Bacteria	Acidobacteria	Acidobacteria-6	iii1-15	NA	NA	NA	Acidobacteria
ASV_574	61.0183	1.7282	1.96411	0.879893	0.378917	0.845179	Bacteria	Proteobacteria	Alphaproteobacteria	Rhodospirillales	Acetobacteraceae	NA	NA	p-adj
ASV_577	39.0667	0.262122	1.66838	0.157112	0.875157	0.999155	Bacteria	Actinobacteria	Acidimicrobiia	Acidimicrobiales	C111	NA	NA	p-adj
ASV_578	31.4203	1.30588	1.96144	0.665775	0.505555	0.987666	Bacteria	Acidobacteria	[Chloracidobacteria]	RB41	Ellin6075	NA	NA	p-adj
ASV_579	22.1598	-0.864059	2.26096	-0.382164	0.70234	0.999155	Bacteria	Actinobacteria	Thermoleophilia	Solirubrobacterales	NA	NA	NA	p-adj
ASV_581	78.7723	1.48245	2.62502	0.564739	0.572251	0.999155	Bacteria	Actinobacteria	Actinobacteria	Actinomycetales	Micromonosporaceae	NA	NA	p-adj
ASV_582	45.3931	1.17894	2.00551	0.587852	0.556632	0.999155	Bacteria	Acidobacteria	Acidobacteriia	Acidobacteriales	Koribacteraceae	NA	NA	p-adj
ASV_583	49.8974	-1.27875	1.9849	-0.644241	0.519419	0.995702	Bacteria	Proteobacteria	Alphaproteobacteria	Rhizobiales	Phyllobacteriaceae	Mesorhizobium	NA	p-adj
ASV_584	47.0065	0.293115	1.65414	0.177201	0.85935	0.999155	Bacteria	Verrucomicrobia	[Spartobacteria]	[Chthoniobacterales]	[Chthoniobacteraceae]	Ellin506	NA	p-adj
ASV_585	26.9851	0.933163	2.54533	0.366618	0.713904	0.999155	Bacteria	Gemmatimonadetes	Gemmatimonadetes	Ellin5290	NA	NA	NA	p-adj
ASV_586	24.659	8.08169	2.88063	2.80553	0.00502342	0.050003	Bacteria	Actinobacteria	Actinobacteria	Actinomycetales	Thermomonosporaceae	Actinomadura	NA	p-adj
ASV_587	60.1649	-2.29243	2.92009	-0.785055	0.432421	0.920976	Bacteria	Actinobacteria	Actinobacteria	Actinomycetales	Streptomycetaceae	Streptomyces	NA	p-adj
ASV_588	56.9764	0.881952	1.70729	0.51658	0.605449	0.999155	Bacteria	Gemmatimonadetes	Gemmatimonadetes	NA	NA	NA	NA	p-adj
ASV_589	89.3374	-1.26912	2.01049	-0.631248	0.527879	0.999155	Bacteria	Actinobacteria	Actinobacteria	Actinomycetales	Micromonosporaceae	Actinoplanes	NA	p-adj
ASV_591	42.1362	0.180456	1.97976	0.0911503	0.927373	0.999155	Bacteria	Proteobacteria	Alphaproteobacteria	Rhizobiales	Beijerinckiaceae	NA	NA	p-adj
ASV_592	40.7906	-0.753377	2.27869	-0.330618	0.740933	0.999155	Bacteria	Actinobacteria	Thermoleophilia	Gaiellales	Gaiellaceae	NA	NA	p-adj
ASV_594	73.5877	23.3217	3.32981	7.0039	2.48938e-12	2.96112e-09	Bacteria	Proteobacteria	Alphaproteobacteria	Rhizobiales	Methylocystaceae	NA	NA	Proteobacteria
ASV_596	24.113	0.580849	2.25199	0.257927	0.796463	0.999155	Bacteria	Acidobacteria	Acidobacteria-5	NA	NA	NA	NA	p-adj
ASV_597	97.401	-3.71049	2.90739	-1.27623	0.201875	0.519762	Bacteria	Actinobacteria	Actinobacteria	Actinomycetales	Pseudonocardiaceae	NA	NA	p-adj
ASV_598	65.1996	-2.08085	2.57427	-0.80833	0.418901	0.907579	Bacteria	Proteobacteria	Betaproteobacteria	Nitrosomonadales	Nitrosomonadaceae	Nitrosovibrio	tenuis	p-adj
ASV_599	44.9688	-1.05836	1.96255	-0.539275	0.589697	0.999155	Bacteria	Proteobacteria	Alphaproteobacteria	Caulobacterales	Caulobacteraceae	Caulobacter	NA	p-adj
ASV_600	10.831	-0.859245	3.24251	-0.264994	0.791014	0.999155	Bacteria	Acidobacteria	[Chloracidobacteria]	RB41	NA	NA	NA	p-adj
ASV_601	11.8325	20.7721	3.38674	6.13337	8.60382e-10	1.89523e-08	Bacteria	Proteobacteria	Betaproteobacteria	Burkholderiales	Oxalobacteraceae	Massilia	timonae	Proteobacteria
ASV_602	56.1735	-0.880723	1.97043	-0.44697	0.654897	0.999155	Bacteria	Gemmatimonadetes	Gemm-1	NA	NA	NA	NA	p-adj
ASV_603	58.8122	1.28783	1.70697	0.754452	0.450578	0.935627	Bacteria	Proteobacteria	Alphaproteobacteria	Rhizobiales	Beijerinckiaceae	NA	NA	p-adj
ASV_604	21.5721	1.36123	2.52602	0.538882	0.589968	0.999155	Bacteria	Proteobacteria	Alphaproteobacteria	Rhizobiales	Hyphomicrobiaceae	Rhodoplanes	NA	p-adj
ASV_605	72.9899	-0.376701	1.6863	-0.22339	0.823232	0.999155	Bacteria	Proteobacteria	Alphaproteobacteria	Ellin329	NA	NA	NA	p-adj
ASV_607	62.8019	-0.946134	1.76731	-0.535352	0.592407	0.999155	Bacteria	Bacteroidetes	Cytophagia	Cytophagales	Cytophagaceae	Adhaeribacter	NA	p-adj
ASV_608	22.8229	1.22746	2.53206	0.484766	0.627842	0.999155	Bacteria	Verrucomicrobia	[Pedosphaerae]	[Pedosphaerales]	Ellin515	NA	NA	p-adj
ASV_609	27.3442	-2.06889	2.81974	-0.733718	0.46312	0.946532	Bacteria	Actinobacteria	Thermoleophilia	Solirubrobacterales	NA	NA	NA	p-adj
ASV_610	68.2157	-2.07129	2.26374	-0.914984	0.3602	0.819231	Bacteria	Proteobacteria	Gammaproteobacteria	Xanthomonadales	Sinobacteraceae	NA	NA	p-adj
ASV_611	24.6968	-0.239145	2.8609	-0.0835907	0.933382	0.999155	Bacteria	Proteobacteria	Alphaproteobacteria	Rhizobiales	Hyphomicrobiaceae	Rhodoplanes	NA	p-adj
ASV_612	40.2627	1.13701	2.05086	0.554408	0.5793	0.999155	Bacteria	Proteobacteria	Alphaproteobacteria	Rhizobiales	Beijerinckiaceae	NA	NA	p-adj
ASV_613	55.7602	1.16563	2.60354	0.44771	0.654363	0.999155	Bacteria	Gemmatimonadetes	Gemmatimonadetes	Ellin5290	NA	NA	NA	p-adj
ASV_614	48.8089	-1.18721	2.26377	-0.52444	0.599972	0.999155	Bacteria	Acidobacteria	Acidobacteria-5	NA	NA	NA	NA	p-adj
ASV_615	25.1902	2.99803	2.77094	1.08195	0.279274	0.685649	Bacteria	Gemmatimonadetes	Gemm-1	NA	NA	NA	NA	p-adj
ASV_616	13.8607	-0.177633	3.14324	-0.0565129	0.954933	0.999155	Bacteria	Acidobacteria	Acidobacteriia	Acidobacteriales	Koribacteraceae	NA	NA	p-adj
ASV_618	68.8154	3.2015	1.95819	1.63492	0.102065	0.272211	Bacteria	Gemmatimonadetes	Gemmatimonadetes	Gemmatimonadales	NA	NA	NA	p-adj
ASV_619	75.8032	-2.00954	2.27733	-0.882412	0.377554	0.843381	Bacteria	Proteobacteria	Deltaproteobacteria	Myxococcales	NA	NA	NA	p-adj
ASV_620	26.2692	1.37292	2.25798	0.60803	0.543168	0.999155	Bacteria	Actinobacteria	Thermoleophilia	Gaiellales	NA	NA	NA	p-adj
ASV_621	29.4268	-0.729681	2.26013	-0.322849	0.74681	0.999155	Bacteria	Acidobacteria	Solibacteres	Solibacterales	NA	NA	NA	p-adj
ASV_623	63.2771	-0.222832	1.63873	-0.135978	0.891838	0.999155	Bacteria	Actinobacteria	Acidimicrobiia	Acidimicrobiales	EB1017	NA	NA	p-adj
ASV_1312	10.915	-21.3788	3.38688	-6.31223	2.75035e-10	1.42241e-08	Bacteria	Acidobacteria	Sva0725	Sva0725	NA	NA	NA	Acidobacteria
ASV_625	23.8763	-0.443507	3.23296	-0.137183	0.890886	0.999155	Bacteria	Proteobacteria	Alphaproteobacteria	Rhodospirillales	Acetobacteraceae	Rhodopila	globiformis	p-adj
ASV_626	51.2356	0.53831	1.96908	0.273382	0.78456	0.999155	Bacteria	Bacteroidetes	[Saprospirae]	[Saprospirales]	Chitinophagaceae	Flavisolibacter	NA	p-adj
ASV_627	9.39718	0.295527	3.24349	0.0911139	0.927402	0.999155	Bacteria	Actinobacteria	Thermoleophilia	Gaiellales	Gaiellaceae	NA	NA	p-adj
ASV_628	26.0295	-0.439813	2.86487	-0.153519	0.877989	0.999155	Bacteria	Verrucomicrobia	[Spartobacteria]	[Chthoniobacterales]	[Chthoniobacteraceae]	DA101	NA	p-adj
ASV_629	18.1566	7.64033	3.25101	2.35014	0.0187665	0.116264	Bacteria	Acidobacteria	Acidobacteria-6	iii1-15	NA	NA	NA	p-adj
ASV_845	9.87363	-21.2405	3.38724	-6.27073	3.59368e-10	1.46598e-08	Bacteria	Acidobacteria	Acidobacteriia	Acidobacteriales	Acidobacteriaceae	NA	NA	Acidobacteria
ASV_632	44.8451	2.22088	2.2266	0.99743	0.318556	0.757088	Bacteria	Proteobacteria	Alphaproteobacteria	Rhodospirillales	Rhodospirillaceae	NA	NA	p-adj
ASV_633	19.7706	-2.1732	3.11963	-0.696623	0.486039	0.971256	Bacteria	Actinobacteria	Actinobacteria	Actinomycetales	Nocardioidaceae	Friedmanniella	NA	p-adj
ASV_636	48.6266	-0.832698	2.27834	-0.365485	0.714749	0.999155	Bacteria	Actinobacteria	Actinobacteria	Actinomycetales	Micromonosporaceae	Virgisporangium	NA	p-adj
ASV_637	66.0895	1.16865	1.69797	0.688262	0.491288	0.97642	Bacteria	Proteobacteria	Alphaproteobacteria	Rhizobiales	Bradyrhizobiaceae	Bosea	genosp.	p-adj
ASV_3215	14.5533	-21.7747	3.386	-6.43081	1.26927e-10	1.42241e-08	Bacteria	Actinobacteria	Actinobacteria	Actinomycetales	Micromonosporaceae	NA	NA	Actinobacteria
ASV_640	40.8267	-2.55818	2.50389	-1.02168	0.306931	0.735337	Bacteria	Gemmatimonadetes	Gemmatimonadetes	NA	NA	NA	NA	p-adj
ASV_509	13.6425	-21.6893	3.38617	-6.40524	1.50128e-10	1.42241e-08	Bacteria	Actinobacteria	Thermoleophilia	Solirubrobacterales	Conexibacteraceae	Conexibacter	NA	Actinobacteria
ASV_642	36.848	0.0250641	2.29205	0.0109353	0.991275	0.999155	Bacteria	Acidobacteria	Acidobacteria-6	iii1-15	NA	NA	NA	p-adj
ASV_643	31.2462	0.361781	3.22167	0.112296	0.910589	0.999155	Bacteria	Verrucomicrobia	[Pedosphaerae]	[Pedosphaerales]	NA	NA	NA	p-adj
ASV_644	16.9558	-0.202646	2.82915	-0.0716279	0.942898	0.999155	Bacteria	Actinobacteria	Acidimicrobiia	Acidimicrobiales	NA	NA	NA	p-adj
ASV_645	32.4146	1.9543	2.83917	0.688336	0.491241	0.97642	Bacteria	Verrucomicrobia	[Pedosphaerae]	[Pedosphaerales]	NA	NA	NA	p-adj
ASV_646	41.6298	-1.14894	1.96126	-0.585815	0.558	0.999155	Bacteria	Gemmatimonadetes	Gemmatimonadetes	Gemmatimonadales	Ellin5301	NA	NA	p-adj
ASV_647	69.8725	-0.705922	1.98053	-0.356431	0.721518	0.999155	Bacteria	Proteobacteria	Alphaproteobacteria	Rhizobiales	Bradyrhizobiaceae	NA	NA	p-adj
ASV_648	50.6209	1.26561	1.97778	0.639913	0.522229	0.998692	Bacteria	Proteobacteria	Alphaproteobacteria	Rhodospirillales	Acetobacteraceae	NA	NA	p-adj
ASV_649	25.5891	-0.177609	2.55177	-0.0696025	0.94451	0.999155	Bacteria	Nitrospirae	Nitrospira	Nitrospirales	Nitrospiraceae	Nitrospira	NA	p-adj
ASV_650	42.4488	-1.60841	2.23873	-0.718447	0.472482	0.95462	Bacteria	Actinobacteria	Actinobacteria	Actinomycetales	Micromonosporaceae	Virgisporangium	ochraceum	p-adj
ASV_651	64.9637	0.205238	2.30736	0.0889493	0.929122	0.999155	Bacteria	Actinobacteria	Actinobacteria	Actinomycetales	Nocardioidaceae	Aeromicrobium	NA	p-adj
ASV_652	19.5392	-0.623715	3.23473	-0.192818	0.847102	0.999155	Bacteria	Acidobacteria	Solibacteres	Solibacterales	Solibacteraceae	Candidatus Solibacter	NA	p-adj
ASV_653	15.1131	2.45147	2.75095	0.891137	0.372856	0.83537	Bacteria	Verrucomicrobia	[Spartobacteria]	[Chthoniobacterales]	[Chthoniobacteraceae]	Candidatus Xiphinematobacter	NA	p-adj
ASV_654	10.0058	-6.71577	3.24639	-2.06869	0.0385755	0.172502	Bacteria	Chloroflexi	TK10	AKYG885	Dolo_23	NA	NA	p-adj
ASV_655	44.1426	-0.86894	2.00241	-0.433948	0.664326	0.999155	Bacteria	Actinobacteria	Actinobacteria	Actinomycetales	Pseudonocardiaceae	Pseudonocardia	NA	p-adj
ASV_656	44.3254	1.90682	2.88393	0.661189	0.508491	0.987666	Bacteria	Actinobacteria	Actinobacteria	Actinomycetales	Geodermatophilaceae	NA	NA	p-adj
ASV_3620	9.40898	-21.17	3.38743	-6.24958	4.11555e-10	1.51913e-08	Bacteria	Acidobacteria	Acidobacteria-6	iii1-15	RB40	NA	NA	Acidobacteria
ASV_660	84.8228	0.115411	2.66226	0.0433508	0.965422	0.999155	Bacteria	Actinobacteria	Actinobacteria	Actinomycetales	Nocardioidaceae	NA	NA	p-adj
ASV_661	31.1487	0.839657	3.21027	0.261553	0.793666	0.999155	Bacteria	Proteobacteria	Betaproteobacteria	NA	NA	NA	NA	p-adj
ASV_662	23.9028	-1.7284	2.51449	-0.687375	0.491846	0.976713	Bacteria	Acidobacteria	Acidobacteria-6	iii1-15	NA	NA	NA	p-adj
ASV_663	15.1534	0.0430066	3.23671	0.0132871	0.989399	0.999155	Bacteria	Actinobacteria	Actinobacteria	Actinomycetales	Micromonosporaceae	NA	NA	p-adj
ASV_664	20.1836	2.2013	2.78613	0.790091	0.429474	0.917623	Bacteria	Acidobacteria	Acidobacteria-6	iii1-15	NA	NA	NA	p-adj
ASV_666	25.9941	0.357748	1.95414	0.183072	0.854742	0.999155	Bacteria	Proteobacteria	Gammaproteobacteria	Xanthomonadales	Xanthomonadaceae	Luteimonas	NA	p-adj
ASV_667	49.1366	-0.859879	1.68769	-0.509502	0.6104	0.999155	Bacteria	Proteobacteria	Gammaproteobacteria	Xanthomonadales	Xanthomonadaceae	Thermomonas	NA	p-adj
ASV_668	67.934	-2.95234	2.24985	-1.31224	0.189438	0.489331	Bacteria	Proteobacteria	Deltaproteobacteria	Myxococcales	NA	NA	NA	p-adj
ASV_670	43.9004	-0.860581	2.28064	-0.377343	0.705919	0.999155	Bacteria	Proteobacteria	Deltaproteobacteria	Myxococcales	NA	NA	NA	p-adj
ASV_671	29.8376	-8.2928	2.48844	-3.33253	0.000860606	0.0112493	Bacteria	Proteobacteria	Deltaproteobacteria	Syntrophobacterales	Syntrophobacteraceae	NA	NA	p-adj
ASV_672	17.327	0.388632	2.53349	0.153398	0.878084	0.999155	Bacteria	Actinobacteria	Thermoleophilia	Gaiellales	Gaiellaceae	NA	NA	p-adj
ASV_673	11.178	-6.87598	3.24436	-2.11937	0.0340596	0.16141	Bacteria	Proteobacteria	Deltaproteobacteria	[Entotheonellales]	[Entotheonellaceae]	NA	NA	p-adj
ASV_675	12.4138	7.09128	2.86725	2.4732	0.0133911	0.0928788	Bacteria	Proteobacteria	Gammaproteobacteria	Pseudomonadales	Pseudomonadaceae	Pseudomonas	viridiflava	p-adj
ASV_3358	13.389	-21.6613	3.38623	-6.39688	1.58586e-10	1.42241e-08	Bacteria	Actinobacteria	Actinobacteria	Actinomycetales	Frankiaceae	NA	NA	Actinobacteria
ASV_677	19.9115	0.887855	2.83406	0.31328	0.754068	0.999155	Bacteria	Actinobacteria	Thermoleophilia	Solirubrobacterales	Patulibacteraceae	NA	NA	p-adj
ASV_678	27.0388	-0.851718	2.57148	-0.331217	0.740481	0.999155	Bacteria	Gemmatimonadetes	Gemmatimonadetes	Gemmatimonadales	Ellin5301	NA	NA	p-adj
ASV_679	51.9978	0.673105	1.9982	0.336856	0.736225	0.999155	Bacteria	Actinobacteria	Actinobacteria	Actinomycetales	Micromonosporaceae	NA	NA	p-adj
ASV_680	72.8829	0.157148	2.6501	0.059299	0.952714	0.999155	Bacteria	Actinobacteria	Actinobacteria	Actinomycetales	Micromonosporaceae	NA	NA	p-adj
ASV_681	53.4487	-1.24668	2.28609	-0.545334	0.585524	0.999155	Bacteria	Bacteroidetes	Cytophagia	Cytophagales	Cytophagaceae	NA	NA	p-adj
ASV_682	56.6707	0.162671	2.29858	0.0707701	0.943581	0.999155	Bacteria	Proteobacteria	Alphaproteobacteria	Ellin329	NA	NA	NA	p-adj
ASV_683	45.4307	-0.113371	1.64318	-0.0689953	0.944993	0.999155	Bacteria	Proteobacteria	Deltaproteobacteria	Myxococcales	NA	NA	NA	p-adj
ASV_684	44.0876	0.486831	2.28302	0.213239	0.83114	0.999155	Bacteria	Proteobacteria	Alphaproteobacteria	Sphingomonadales	Sphingomonadaceae	Sphingomonas	NA	p-adj
ASV_685	45.5642	-0.357323	2.30542	-0.154993	0.876827	0.999155	Bacteria	Proteobacteria	Alphaproteobacteria	Rhodospirillales	Rhodospirillaceae	NA	NA	p-adj
ASV_686	42.0124	-3.12951	2.48254	-1.26061	0.20745	0.532388	Bacteria	Proteobacteria	Gammaproteobacteria	Xanthomonadales	Sinobacteraceae	NA	NA	p-adj
ASV_687	16.2298	-1.84027	3.11479	-0.590817	0.554643	0.999155	Bacteria	Acidobacteria	Solibacteres	Solibacterales	Solibacteraceae	NA	NA	p-adj
ASV_688	21.8585	0.37917	2.53559	0.149539	0.881128	0.999155	Bacteria	Actinobacteria	Thermoleophilia	Solirubrobacterales	Solirubrobacteraceae	NA	NA	p-adj
ASV_689	32.6367	1.42337	3.19847	0.445016	0.656308	0.999155	Bacteria	Actinobacteria	Actinobacteria	Actinomycetales	Pseudonocardiaceae	Pseudonocardia	NA	p-adj
ASV_690	41.2441	-1.27656	1.9624	-0.650509	0.515364	0.9923	Bacteria	Actinobacteria	Acidimicrobiia	Acidimicrobiales	C111	NA	NA	p-adj
ASV_691	49.5938	-0.435359	1.67203	-0.260377	0.794573	0.999155	Bacteria	Proteobacteria	Alphaproteobacteria	Rhizobiales	Bradyrhizobiaceae	Balneimonas	NA	p-adj
ASV_692	74.8835	-1.92735	2.27979	-0.845405	0.397885	0.872412	Bacteria	Proteobacteria	Deltaproteobacteria	Myxococcales	NA	NA	NA	p-adj
ASV_694	19.1862	2.94043	2.75587	1.06697	0.285986	0.693537	Bacteria	Actinobacteria	Acidimicrobiia	Acidimicrobiales	EB1017	NA	NA	p-adj
ASV_695	37.3636	-0.0909995	2.28321	-0.0398559	0.968208	0.999155	Bacteria	Bacteroidetes	[Saprospirae]	[Saprospirales]	Chitinophagaceae	NA	NA	p-adj
ASV_696	84.6327	2.09472	2.35385	0.88991	0.373514	0.835926	Bacteria	Proteobacteria	Alphaproteobacteria	Rhodospirillales	Acetobacteraceae	NA	NA	p-adj
ASV_697	31.4203	-0.41448	1.65938	-0.249779	0.802758	0.999155	Bacteria	Proteobacteria	Alphaproteobacteria	Rhodospirillales	Rhodospirillaceae	NA	NA	p-adj
ASV_698	28.0004	0.0352717	1.66039	0.021243	0.983052	0.999155	Bacteria	Bacteroidetes	[Saprospirae]	[Saprospirales]	Chitinophagaceae	NA	NA	p-adj
ASV_700	37.6259	-0.432892	2.27711	-0.190106	0.849226	0.999155	Bacteria	Acidobacteria	Solibacteres	Solibacterales	Solibacteraceae	Candidatus Solibacter	NA	p-adj
ASV_701	66.7039	-1.95217	2.59585	-0.752038	0.452028	0.935749	Bacteria	Bacteroidetes	[Saprospirae]	[Saprospirales]	Chitinophagaceae	Sediminibacterium	NA	p-adj
ASV_702	39.8816	-0.484615	1.64611	-0.294399	0.768453	0.999155	Bacteria	Gemmatimonadetes	Gemmatimonadetes	Ellin5290	NA	NA	NA	p-adj
ASV_703	51.8846	1.0683	1.976	0.540637	0.588758	0.999155	Bacteria	Acidobacteria	Acidobacteriia	Acidobacteriales	Koribacteraceae	Candidatus Koribacter	NA	p-adj
ASV_704	26.5865	-3.17425	2.45019	-1.29551	0.195144	0.503074	Bacteria	Acidobacteria	[Chloracidobacteria]	RB41	Ellin6075	NA	NA	p-adj
ASV_705	36.4506	-0.750806	2.26451	-0.331553	0.740227	0.999155	Bacteria	Actinobacteria	Acidimicrobiia	Acidimicrobiales	EB1017	NA	NA	p-adj
ASV_706	17.6999	0.931336	2.51446	0.370392	0.71109	0.999155	Bacteria	Actinobacteria	Thermoleophilia	Gaiellales	Gaiellaceae	NA	NA	p-adj
ASV_707	72.2892	0.579482	2.32578	0.249156	0.80324	0.999155	Bacteria	Actinobacteria	Actinobacteria	Actinomycetales	Streptomycetaceae	NA	NA	p-adj
ASV_708	14.3327	-1.16364	3.23939	-0.359217	0.719433	0.999155	Bacteria	Gemmatimonadetes	Gemmatimonadetes	NA	NA	NA	NA	p-adj
ASV_709	41.9501	-2.34147	2.51535	-0.930876	0.351918	0.805019	Bacteria	Proteobacteria	Alphaproteobacteria	Rhizobiales	Rhizobiaceae	NA	NA	p-adj
ASV_3004	13.0595	-21.6281	3.3863	-6.38696	1.69221e-10	1.42241e-08	Bacteria	Actinobacteria	Actinobacteria	Actinomycetales	Frankiaceae	NA	NA	Actinobacteria
ASV_711	42.6371	-1.60924	1.96333	-0.819651	0.412415	0.899538	Bacteria	Acidobacteria	[Chloracidobacteria]	RB41	Ellin6075	NA	NA	p-adj
ASV_712	65.6089	-0.0294796	1.98496	-0.0148515	0.988151	0.999155	Bacteria	Actinobacteria	Actinobacteria	Actinomycetales	Micromonosporaceae	Actinoplanes	NA	p-adj
ASV_714	38.6575	-8.6664	2.89074	-2.99799	0.00271766	0.0303535	Bacteria	Proteobacteria	Betaproteobacteria	Ellin6067	NA	NA	NA	p-adj
ASV_717	71.118	9.60973	2.52823	3.80097	0.000144131	0.00194823	Bacteria	Proteobacteria	Alphaproteobacteria	Rhodospirillales	Acetobacteraceae	NA	NA	Proteobacteria
ASV_718	17.0053	7.54559	2.87249	2.62685	0.008618	0.069499	Bacteria	Proteobacteria	Alphaproteobacteria	Rhodospirillales	Rhodospirillaceae	Reyranella	massiliensis	p-adj
ASV_720	18.176	7.6415	2.8697	2.66282	0.00774882	0.064541	Bacteria	Actinobacteria	Thermoleophilia	Solirubrobacterales	NA	NA	NA	p-adj
ASV_721	40.6696	0.622283	1.6589	0.375117	0.707573	0.999155	Bacteria	Armatimonadetes	[Fimbriimonadia]	[Fimbriimonadales]	[Fimbriimonadaceae]	Fimbriimonas	NA	p-adj
ASV_722	59.1294	-9.27949	2.90543	-3.19384	0.00140392	0.0174865	Bacteria	Actinobacteria	Actinobacteria	Actinomycetales	Frankiaceae	NA	NA	p-adj
ASV_724	8.97842	-21.1242	3.38763	-6.2357	4.49773e-10	1.55074e-08	Bacteria	Chloroflexi	Ktedonobacteria	B12-WMSP1	NA	NA	NA	Chloroflexi
ASV_725	39.2217	-1.10246	3.22302	-0.342056	0.732309	0.999155	Bacteria	Actinobacteria	Actinobacteria	Actinomycetales	Nocardioidaceae	Kribbella	NA	p-adj
ASV_726	45.3317	-0.912463	1.96101	-0.465302	0.641715	0.999155	Bacteria	Proteobacteria	Alphaproteobacteria	Sphingomonadales	Erythrobacteraceae	NA	NA	p-adj
ASV_727	33.6618	-0.28642	1.98431	-0.144343	0.88523	0.999155	Bacteria	Actinobacteria	MB-A2-108	0319-7L14	NA	NA	NA	p-adj
ASV_728	15.3872	7.40116	2.86743	2.58111	0.0098483	0.0755865	Bacteria	Verrucomicrobia	[Pedosphaerae]	[Pedosphaerales]	Ellin515	NA	NA	p-adj
ASV_729	62.8624	-1.98923	2.26148	-0.879613	0.379069	0.845179	Bacteria	Proteobacteria	Betaproteobacteria	MND1	NA	NA	NA	p-adj
ASV_730	16.2358	1.16838	3.23765	0.360874	0.718194	0.999155	Bacteria	Acidobacteria	Acidobacteria-6	iii1-15	NA	NA	NA	p-adj
ASV_731	56.8901	-0.505018	1.96789	-0.25663	0.797465	0.999155	Bacteria	Proteobacteria	Betaproteobacteria	SC-I-84	NA	NA	NA	p-adj
ASV_734	16.9243	-0.218984	3.15669	-0.0693714	0.944694	0.999155	Bacteria	Verrucomicrobia	Opitutae	Opitutales	Opitutaceae	Opitutus	NA	p-adj
ASV_735	14.2635	7.29174	3.24689	2.24576	0.0247191	0.138695	Bacteria	Verrucomicrobia	[Spartobacteria]	[Chthoniobacterales]	[Chthoniobacteraceae]	DA101	NA	p-adj
ASV_736	10.3529	-6.76616	3.23587	-2.09099	0.0365293	0.167581	Bacteria	Actinobacteria	Thermoleophilia	Solirubrobacterales	Patulibacteraceae	NA	NA	p-adj
ASV_737	59.5678	0.136651	1.70093	0.0803392	0.935967	0.999155	Bacteria	Acidobacteria	Acidobacteriia	Acidobacteriales	Acidobacteriaceae	Granulicella	sapmiensis	p-adj
ASV_740	26.6792	-1.61183	2.22376	-0.724822	0.468561	0.951945	Bacteria	Proteobacteria	Alphaproteobacteria	Rhizobiales	Bradyrhizobiaceae	Balneimonas	NA	p-adj
ASV_741	36.989	-8.60267	2.89279	-2.97383	0.00294108	0.0321284	Bacteria	Actinobacteria	Actinobacteria	Actinomycetales	Micromonosporaceae	NA	NA	p-adj
ASV_742	35.7402	-1.4146	3.21628	-0.439824	0.660064	0.999155	Bacteria	Verrucomicrobia	[Spartobacteria]	[Chthoniobacterales]	[Chthoniobacteraceae]	Chthoniobacter	NA	p-adj
ASV_743	17.6938	7.60259	3.2568	2.33437	0.0195761	0.119109	Bacteria	Verrucomicrobia	[Pedosphaerae]	[Pedosphaerales]	Ellin517	NA	NA	p-adj
ASV_744	29.0768	-0.85124	2.28271	-0.372908	0.709217	0.999155	Bacteria	Proteobacteria	Betaproteobacteria	Burkholderiales	Comamonadaceae	Rubrivivax	gelatinosus	p-adj
ASV_745	31.8181	1.04107	2.2575	0.46116	0.644684	0.999155	Bacteria	Acidobacteria	iii1-8	DS-18	NA	NA	NA	p-adj
ASV_746	14.0652	-0.464369	3.13208	-0.148262	0.882136	0.999155	Bacteria	Actinobacteria	Thermoleophilia	Solirubrobacterales	NA	NA	NA	p-adj
ASV_747	50.8659	1.35584	2.90866	0.466138	0.641117	0.999155	Bacteria	Proteobacteria	Alphaproteobacteria	Rhizobiales	Hyphomicrobiaceae	Rhodoplanes	NA	p-adj
ASV_749	14.9899	2.34542	2.76301	0.848862	0.395958	0.868989	Bacteria	Proteobacteria	Betaproteobacteria	Ellin6067	NA	NA	NA	p-adj
ASV_750	45.1791	-0.354614	2.30534	-0.153823	0.877749	0.999155	Bacteria	Actinobacteria	Actinobacteria	Actinomycetales	Micrococcaceae	NA	NA	p-adj
ASV_752	55.0952	-2.2876	2.02851	-1.12772	0.259436	0.647638	Bacteria	Actinobacteria	Actinobacteria	Actinomycetales	Thermomonosporaceae	Actinomadura	NA	p-adj
ASV_753	6.69452	-6.13495	3.38908	-1.81021	0.0702633	0.213482	Bacteria	Firmicutes	Bacilli	Bacillales	Bacillaceae	Bacillus	muralis	p-adj
ASV_754	57.4119	0.951294	1.99713	0.476332	0.633838	0.999155	Bacteria	Bacteroidetes	Sphingobacteriia	Sphingobacteriales	Sphingobacteriaceae	Mucilaginibacter	kameinonensis	p-adj
ASV_755	40.2576	3.67653	2.4483	1.50167	0.133183	0.351267	Bacteria	Proteobacteria	Alphaproteobacteria	Rhizobiales	Methylocystaceae	NA	NA	p-adj
ASV_756	31.2743	-0.215589	1.66989	-0.129103	0.897276	0.999155	Bacteria	Actinobacteria	Acidimicrobiia	Acidimicrobiales	EB1017	NA	NA	p-adj
ASV_757	61.2748	-0.857826	1.96738	-0.436026	0.662818	0.999155	Bacteria	Proteobacteria	Alphaproteobacteria	Rhizobiales	Phyllobacteriaceae	NA	NA	p-adj
ASV_758	28.909	-0.319957	2.57636	-0.12419	0.901165	0.999155	Bacteria	Acidobacteria	[Chloracidobacteria]	RB41	NA	NA	NA	p-adj
ASV_759	48.4024	1.56537	2.25234	0.694997	0.487057	0.971256	Bacteria	Actinobacteria	Actinobacteria	Actinomycetales	NA	NA	NA	p-adj
ASV_760	12.2573	0.947645	3.11143	0.304569	0.760695	0.999155	Bacteria	Chloroflexi	TK10	B07_WMSP1	NA	NA	NA	p-adj
ASV_761	35.2728	-1.44113	1.94329	-0.741594	0.458334	0.941639	Bacteria	Acidobacteria	Acidobacteriia	Acidobacteriales	Acidobacteriaceae	Edaphobacter	NA	p-adj
ASV_762	41.7213	-0.392261	1.97003	-0.199114	0.842173	0.999155	Bacteria	Actinobacteria	Thermoleophilia	Gaiellales	Gaiellaceae	NA	NA	p-adj
ASV_763	19.8697	2.23118	2.79271	0.798932	0.42433	0.912732	Bacteria	Acidobacteria	Solibacteres	Solibacterales	Solibacteraceae	NA	NA	p-adj
ASV_764	79.0917	-0.365526	1.64453	-0.222267	0.824106	0.999155	Bacteria	Actinobacteria	Actinobacteria	Actinomycetales	Mycobacteriaceae	Mycobacterium	NA	p-adj
ASV_765	23.7163	0.433524	2.54045	0.170649	0.8645	0.999155	Bacteria	Proteobacteria	Deltaproteobacteria	Syntrophobacterales	Syntrophobacteraceae	NA	NA	p-adj
ASV_766	30.1065	1.79323	3.23365	0.554554	0.5792	0.999155	Bacteria	Proteobacteria	Alphaproteobacteria	Rhodospirillales	Acetobacteraceae	Rhodopila	globiformis	p-adj
ASV_767	5.76835	5.98407	3.39029	1.76506	0.0775535	0.215321	Bacteria	Proteobacteria	Alphaproteobacteria	Rhizobiales	NA	NA	NA	p-adj
ASV_768	11.1888	6.94149	2.86659	2.42152	0.0154559	0.102422	Bacteria	Actinobacteria	Thermoleophilia	Gaiellales	Gaiellaceae	NA	NA	p-adj
ASV_770	41.9774	-0.52593	1.66342	-0.316174	0.75187	0.999155	Bacteria	Proteobacteria	Alphaproteobacteria	Rhodospirillales	NA	NA	NA	p-adj
ASV_771	7.48292	-20.8606	3.38848	-6.15634	7.44454e-10	1.73166e-08	Bacteria	Cyanobacteria	Nostocophycideae	Nostocales	Nostocaceae	Nostoc	NA	Cyanobacteria
ASV_772	36.5821	0.0372155	1.65068	0.0225455	0.982013	0.999155	Bacteria	Proteobacteria	Alphaproteobacteria	Sphingomonadales	Sphingomonadaceae	Sphingomonas	wittichii	p-adj
ASV_2978	12.8069	-21.6	3.38636	-6.37854	1.78785e-10	1.42241e-08	Bacteria	Actinobacteria	Thermoleophilia	Solirubrobacterales	NA	NA	NA	Actinobacteria
ASV_774	25.9641	-0.905746	1.94627	-0.465376	0.641662	0.999155	Bacteria	Actinobacteria	Acidimicrobiia	Acidimicrobiales	NA	NA	NA	p-adj
ASV_775	47.7384	0.223076	1.9704	0.113214	0.909861	0.999155	Bacteria	Proteobacteria	Alphaproteobacteria	Rhizobiales	Bradyrhizobiaceae	Bosea	genosp.	p-adj
ASV_776	22.4192	7.94452	3.25967	2.43721	0.014801	0.0994675	Bacteria	Actinobacteria	Thermoleophilia	Gaiellales	Gaiellaceae	NA	NA	p-adj
ASV_779	48.89	-0.338153	2.6215	-0.128992	0.897364	0.999155	Bacteria	Proteobacteria	Alphaproteobacteria	Rhizobiales	Bradyrhizobiaceae	Balneimonas	NA	p-adj
ASV_780	41.4802	0.346291	1.96184	0.176513	0.859891	0.999155	Bacteria	Acidobacteria	Solibacteres	Solibacterales	NA	NA	NA	p-adj
ASV_781	51.0353	0.18932	1.72028	0.110052	0.912368	0.999155	Bacteria	Actinobacteria	Actinobacteria	Actinomycetales	Nocardioidaceae	Nocardioides	panacihumi	p-adj
ASV_782	46.9286	0.167091	1.96989	0.0848226	0.932402	0.999155	Bacteria	Actinobacteria	Thermoleophilia	Solirubrobacterales	Solirubrobacteraceae	NA	NA	p-adj
ASV_784	55.3298	-3.43179	2.49261	-1.37678	0.168579	0.438306	Bacteria	Proteobacteria	Betaproteobacteria	IS-44	NA	NA	NA	p-adj
ASV_785	17.366	0.692758	2.82997	0.244794	0.806616	0.999155	Bacteria	Proteobacteria	Alphaproteobacteria	Sphingomonadales	Sphingomonadaceae	Novosphingobium	NA	p-adj
ASV_786	46.027	-1.04665	2.29298	-0.456459	0.64806	0.999155	Bacteria	Actinobacteria	Actinobacteria	Actinomycetales	Geodermatophilaceae	NA	NA	p-adj
ASV_788	12.7633	2.85841	3.0608	0.933875	0.350368	0.804363	Bacteria	Acidobacteria	[Chloracidobacteria]	RB41	NA	NA	NA	p-adj
ASV_789	17.9173	1.10127	2.51574	0.437752	0.661566	0.999155	Bacteria	Acidobacteria	[Chloracidobacteria]	RB41	NA	NA	NA	p-adj
ASV_790	26.3169	8.17541	3.27327	2.49763	0.0125027	0.0885003	Bacteria	Acidobacteria	[Chloracidobacteria]	RB41	NA	NA	NA	p-adj
ASV_791	42.1037	0.752149	2.00908	0.374376	0.708125	0.999155	Bacteria	Bacteroidetes	[Saprospirae]	[Saprospirales]	Chitinophagaceae	Segetibacter	NA	p-adj
ASV_792	64.3826	0.308137	2.04219	0.150886	0.880066	0.999155	Bacteria	Proteobacteria	Betaproteobacteria	Burkholderiales	Comamonadaceae	NA	NA	p-adj
ASV_794	37.003	-2.122	2.52416	-0.840675	0.40053	0.877404	Bacteria	Proteobacteria	Alphaproteobacteria	Rhizobiales	Bradyrhizobiaceae	Balneimonas	NA	p-adj
ASV_795	15.9274	-7.38678	2.88151	-2.56351	0.0103619	0.0776054	Bacteria	Verrucomicrobia	[Pedosphaerae]	[Pedosphaerales]	Ellin517	NA	NA	p-adj
ASV_641	12.7097	-21.5941	3.38638	-6.37676	1.80873e-10	1.42241e-08	Bacteria	Actinobacteria	Thermoleophilia	Solirubrobacterales	NA	NA	NA	Actinobacteria
ASV_797	14.8007	7.34519	2.86727	2.56174	0.010415	0.0776718	Bacteria	Acidobacteria	Acidobacteria-6	iii1-15	NA	NA	NA	p-adj
ASV_799	8.45988	18.9597	3.38809	5.59599	2.19363e-08	3.07321e-07	Bacteria	Verrucomicrobia	[Spartobacteria]	[Chthoniobacterales]	[Chthoniobacteraceae]	DA101	NA	Verrucomicrobia
ASV_800	21.2031	7.8637	2.8753	2.73492	0.00623959	0.0566565	Bacteria	Planctomycetes	Phycisphaerae	WD2101	NA	NA	NA	p-adj
ASV_801	22.7136	1.71025	2.50942	0.681531	0.495535	0.980331	Bacteria	Actinobacteria	Thermoleophilia	Solirubrobacterales	NA	NA	NA	p-adj
ASV_802	31.138	0.163236	1.66745	0.0978954	0.922015	0.999155	Bacteria	Verrucomicrobia	[Pedosphaerae]	[Pedosphaerales]	NA	NA	NA	p-adj
ASV_803	9.67972	1.13868	3.08436	0.36918	0.711994	0.999155	Bacteria	Actinobacteria	Thermoleophilia	Gaiellales	Gaiellaceae	NA	NA	p-adj
ASV_804	46.7204	-0.194603	1.65717	-0.117431	0.906519	0.999155	Bacteria	Proteobacteria	Deltaproteobacteria	Myxococcales	Haliangiaceae	NA	NA	p-adj
ASV_805	14.081	2.09174	2.75897	0.758159	0.448356	0.935627	Bacteria	Actinobacteria	Thermoleophilia	Gaiellales	Gaiellaceae	NA	NA	p-adj
ASV_806	38.6821	8.73106	3.30117	2.64484	0.0081729	0.0674124	Bacteria	Chloroflexi	Ktedonobacteria	B12-WMSP1	NA	NA	NA	p-adj
ASV_807	17.3738	1.65568	2.80382	0.590508	0.55485	0.999155	Bacteria	Actinobacteria	Actinobacteria	Actinomycetales	Thermomonosporaceae	Actinoallomurus	NA	p-adj
ASV_808	43.4454	1.95578	1.69575	1.15334	0.248771	0.625234	Bacteria	Proteobacteria	Alphaproteobacteria	Caulobacterales	Caulobacteraceae	NA	NA	p-adj
ASV_3916	8.1622	-20.9931	3.38805	-6.19621	5.7839e-10	1.63536e-08	Bacteria	Acidobacteria	Solibacteres	Solibacterales	Solibacteraceae	NA	NA	Acidobacteria
ASV_810	39.2429	-2.88962	2.8268	-1.02222	0.306675	0.735337	Bacteria	Proteobacteria	Alphaproteobacteria	Caulobacterales	Caulobacteraceae	Phenylobacterium	NA	p-adj
ASV_811	34.0642	1.16083	2.55733	0.453921	0.649886	0.999155	Bacteria	Proteobacteria	Alphaproteobacteria	Caulobacterales	Caulobacteraceae	Phenylobacterium	NA	p-adj
ASV_812	33.2821	-1.23011	2.57043	-0.478563	0.632249	0.999155	Bacteria	Actinobacteria	Actinobacteria	Actinomycetales	Micromonosporaceae	NA	NA	p-adj
ASV_813	78.6187	-9.6905	2.92852	-3.30901	0.000936275	0.0121716	Bacteria	Actinobacteria	Actinobacteria	Actinomycetales	Streptomycetaceae	Streptomyces	NA	p-adj
ASV_3156	12.0101	-21.5172	3.38655	-6.35371	2.10179e-10	1.42241e-08	Bacteria	Actinobacteria	Thermoleophilia	Solirubrobacterales	Conexibacteraceae	Conexibacter	NA	Actinobacteria
ASV_815	21.684	2.61859	2.44866	1.0694	0.284891	0.693353	Bacteria	Proteobacteria	Deltaproteobacteria	Syntrophobacterales	Syntrophobacteraceae	NA	NA	p-adj
ASV_816	7.62943	0.0238671	3.24737	0.00734967	0.994136	0.999155	Bacteria	Verrucomicrobia	[Spartobacteria]	[Chthoniobacterales]	[Chthoniobacteraceae]	DA101	NA	p-adj
ASV_817	51.4241	0.57212	1.77229	0.322814	0.746836	0.999155	Bacteria	Proteobacteria	Alphaproteobacteria	Sphingomonadales	Sphingomonadaceae	Kaistobacter	NA	p-adj
ASV_819	37.1225	-0.494003	2.27536	-0.21711	0.828123	0.999155	Bacteria	Planctomycetes	Planctomycetia	Gemmatales	Gemmataceae	Gemmata	NA	p-adj
ASV_820	10.1008	6.79433	3.23508	2.10021	0.0357107	0.166558	Bacteria	Actinobacteria	Actinobacteria	Actinomycetales	NA	NA	NA	p-adj
ASV_821	10.2863	0.278735	3.24192	0.0859782	0.931484	0.999155	Bacteria	Proteobacteria	Alphaproteobacteria	Sphingomonadales	Sphingomonadaceae	Sphingomonas	NA	p-adj
ASV_822	34.1101	-1.47845	2.85698	-0.517486	0.604817	0.999155	Bacteria	Actinobacteria	Actinobacteria	Actinomycetales	Pseudonocardiaceae	Actinomycetospora	NA	p-adj
ASV_823	51.8666	-2.70121	2.86187	-0.94386	0.345241	0.798182	Bacteria	Proteobacteria	Alphaproteobacteria	Rhizobiales	Hyphomicrobiaceae	Rhodoplanes	NA	p-adj
ASV_824	13.5619	1.02183	2.49728	0.409179	0.682409	0.999155	Bacteria	Actinobacteria	Thermoleophilia	Gaiellales	Gaiellaceae	NA	NA	p-adj
ASV_825	12.6847	-0.400908	3.12421	-0.128323	0.897893	0.999155	Bacteria	Actinobacteria	Actinobacteria	Actinomycetales	NA	NA	NA	p-adj
ASV_826	61.9924	23.0794	3.35823	6.8725	6.30878e-12	3.75215e-09	Bacteria	Proteobacteria	Alphaproteobacteria	Rhodospirillales	Acetobacteraceae	NA	NA	Proteobacteria
ASV_829	58.4822	2.69654	2.86963	0.939682	0.347381	0.800794	Bacteria	Proteobacteria	Alphaproteobacteria	Rhodospirillales	Acetobacteraceae	NA	NA	p-adj
ASV_830	21.4932	-0.409852	3.17898	-0.128926	0.897416	0.999155	Bacteria	Proteobacteria	Alphaproteobacteria	Rhodobacterales	Hyphomonadaceae	NA	NA	p-adj
ASV_831	40.1081	1.1634	2.57379	0.452017	0.651257	0.999155	Bacteria	Gemmatimonadetes	Gemmatimonadetes	Ellin5290	NA	NA	NA	p-adj
ASV_835	22.5027	0.321879	2.55521	0.12597	0.899756	0.999155	Bacteria	Acidobacteria	[Chloracidobacteria]	RB41	Ellin6075	NA	NA	p-adj
ASV_836	31.5982	-1.74396	2.21638	-0.786848	0.431371	0.920387	Bacteria	Actinobacteria	Acidimicrobiia	Acidimicrobiales	NA	NA	NA	p-adj
ASV_837	33.8298	-1.41194	1.95329	-0.722853	0.46977	0.951945	Bacteria	Proteobacteria	Alphaproteobacteria	Rhodospirillales	Rhodospirillaceae	NA	NA	p-adj
ASV_838	41.3902	0.748486	1.69972	0.440359	0.659677	0.999155	Bacteria	Planctomycetes	Phycisphaerae	WD2101	NA	NA	NA	p-adj
ASV_839	14.799	1.94725	2.77489	0.701742	0.48284	0.969348	Bacteria	Proteobacteria	Alphaproteobacteria	Rhizobiales	Hyphomicrobiaceae	Rhodoplanes	NA	p-adj
ASV_3691	11.3516	-21.4334	3.38674	-6.32862	2.47365e-10	1.42241e-08	Bacteria	Actinobacteria	Actinobacteria	Actinomycetales	Thermomonosporaceae	Actinoallomurus	iriomotensis	Actinobacteria
ASV_842	17.7808	-1.37892	3.13721	-0.439538	0.660272	0.999155	Bacteria	Actinobacteria	Actinobacteria	Actinomycetales	Geodermatophilaceae	Geodermatophilus	NA	p-adj
ASV_843	32.4961	-8.41588	2.88487	-2.91725	0.00353138	0.0370095	Bacteria	Actinobacteria	Actinobacteria	Actinomycetales	Microbacteriaceae	Salinibacterium	NA	p-adj
ASV_1145	11.0605	-21.4027	3.38683	-6.3194	2.62588e-10	1.42241e-08	Bacteria	Actinobacteria	Actinobacteria	Actinomycetales	Mycobacteriaceae	Mycobacterium	NA	Actinobacteria
ASV_4004	7.78274	-20.9154	3.38828	-6.17286	6.70642e-10	1.73166e-08	Bacteria	Acidobacteria	Acidobacteria-6	iii1-15	NA	NA	NA	Acidobacteria
ASV_846	29.2393	-1.6322	2.21997	-0.735234	0.462197	0.94617	Bacteria	Proteobacteria	Gammaproteobacteria	Xanthomonadales	Sinobacteraceae	NA	NA	p-adj
ASV_848	18.5526	7.67109	2.87371	2.6694	0.00759871	0.0642854	Bacteria	Actinobacteria	Rubrobacteria	Rubrobacterales	Rubrobacteraceae	Rubrobacter	NA	p-adj
ASV_850	32.8701	-1.22684	2.23295	-0.549427	0.582713	0.999155	Bacteria	Proteobacteria	Gammaproteobacteria	Xanthomonadales	Sinobacteraceae	Steroidobacter	NA	p-adj
ASV_851	28.8816	-0.43419	1.66696	-0.260469	0.794502	0.999155	Bacteria	Proteobacteria	Alphaproteobacteria	Caulobacterales	Caulobacteraceae	NA	NA	p-adj
ASV_852	57.2985	-2.77979	2.53279	-1.09752	0.272413	0.67297	Bacteria	Proteobacteria	Gammaproteobacteria	Xanthomonadales	Xanthomonadaceae	Rhodanobacter	NA	p-adj
ASV_853	46.3334	1.28962	1.97679	0.65238	0.514156	0.991963	Bacteria	Proteobacteria	Alphaproteobacteria	Caulobacterales	Caulobacteraceae	Phenylobacterium	NA	p-adj
ASV_855	45.1455	1.07032	2.94421	0.363535	0.716205	0.999155	Bacteria	Acidobacteria	Acidobacteriia	Acidobacteriales	Acidobacteriaceae	NA	NA	p-adj
ASV_856	39.6671	-0.426533	2.29643	-0.185737	0.852651	0.999155	Bacteria	Actinobacteria	Actinobacteria	Actinomycetales	Cellulomonadaceae	Cellulomonas	NA	p-adj
ASV_857	15.7601	1.15643	2.79267	0.414096	0.678803	0.999155	Bacteria	Proteobacteria	Alphaproteobacteria	Rhizobiales	Xanthobacteraceae	Labrys	NA	p-adj
ASV_858	17.2595	-7.50298	2.87006	-2.61422	0.00894306	0.0713944	Bacteria	Bacteroidetes	[Saprospirae]	[Saprospirales]	Chitinophagaceae	Flavisolibacter	NA	p-adj
ASV_859	6.41316	-6.07551	3.38932	-1.79254	0.0730459	0.215321	Bacteria	Chloroflexi	Ktedonobacteria	Thermogemmatisporales	Thermogemmatisporaceae	NA	NA	p-adj
ASV_860	38.1325	1.21116	3.22415	0.375653	0.707175	0.999155	Bacteria	Proteobacteria	Betaproteobacteria	Ellin6067	NA	NA	NA	p-adj
ASV_862	12.7678	-0.309792	2.80842	-0.110308	0.912165	0.999155	Bacteria	Actinobacteria	Thermoleophilia	Gaiellales	Gaiellaceae	NA	NA	p-adj
ASV_864	12.1909	-7.00144	2.86564	-2.44324	0.0145561	0.0986402	Bacteria	Bacteroidetes	[Saprospirae]	[Saprospirales]	Chitinophagaceae	NA	NA	p-adj
ASV_865	58.674	-1.06197	3.22913	-0.328872	0.742252	0.999155	Bacteria	Acidobacteria	Acidobacteria-6	iii1-15	NA	NA	NA	p-adj
ASV_866	67.8722	-9.47845	2.91135	-3.25568	0.00113119	0.0143909	Bacteria	Actinobacteria	Actinobacteria	Actinomycetales	Pseudonocardiaceae	Actinomycetospora	NA	p-adj
ASV_867	27.9543	21.9314	3.3848	6.47938	9.20981e-11	1.42241e-08	Bacteria	Planctomycetes	Planctomycetia	Gemmatales	Isosphaeraceae	NA	NA	Planctomycetes
ASV_868	7.66723	0.263345	3.24734	0.0810956	0.935366	0.999155	Bacteria	Actinobacteria	Acidimicrobiia	Acidimicrobiales	EB1017	NA	NA	p-adj
ASV_869	28.4473	-0.688811	2.55032	-0.270088	0.787093	0.999155	Bacteria	Actinobacteria	Acidimicrobiia	Acidimicrobiales	NA	NA	NA	p-adj
ASV_870	18.9901	-7.64081	2.88584	-2.64769	0.00810438	0.0671788	Bacteria	Proteobacteria	Betaproteobacteria	NA	NA	NA	NA	p-adj
ASV_872	5.76827	5.98458	3.23851	1.84795	0.0646101	0.210756	Bacteria	Gemmatimonadetes	Gemmatimonadetes	Gemmatimonadales	Ellin5301	NA	NA	p-adj
ASV_873	6.25792	-6.03753	3.38948	-1.78125	0.0748709	0.215321	Bacteria	Actinobacteria	Thermoleophilia	Gaiellales	Gaiellaceae	NA	NA	p-adj
ASV_874	37.5412	-2.8073	2.50617	-1.12016	0.262647	0.654967	Bacteria	Proteobacteria	Alphaproteobacteria	Rhizobiales	Phyllobacteriaceae	Phyllobacterium	NA	p-adj
ASV_877	28.0063	0.548803	1.9824	0.276837	0.781905	0.999155	Bacteria	Bacteroidetes	[Saprospirae]	[Saprospirales]	Chitinophagaceae	Flavisolibacter	NA	p-adj
ASV_878	10.0377	6.78442	3.24058	2.09358	0.0362975	0.167349	Bacteria	Proteobacteria	Alphaproteobacteria	Rhizobiales	Hyphomicrobiaceae	Rhodoplanes	NA	p-adj
ASV_879	39.8627	-2.62626	2.50576	-1.04809	0.294598	0.7108	Bacteria	Proteobacteria	Alphaproteobacteria	Rhizobiales	Rhizobiaceae	Agrobacterium	sullae	p-adj
ASV_880	36.0833	-1.39766	1.71976	-0.812707	0.416386	0.904641	Bacteria	Proteobacteria	Alphaproteobacteria	Rhizobiales	NA	NA	NA	p-adj
ASV_881	13.9675	-2.10571	3.09107	-0.681226	0.495729	0.980331	Bacteria	Proteobacteria	Alphaproteobacteria	Rhizobiales	Beijerinckiaceae	NA	NA	p-adj
ASV_882	21.1637	2.28414	2.7883	0.819189	0.412679	0.899538	Bacteria	Actinobacteria	MB-A2-108	0319-7L14	NA	NA	NA	p-adj
ASV_883	6.71476	-6.14007	3.23883	-1.89577	0.0579909	0.206837	Bacteria	Actinobacteria	Thermoleophilia	Solirubrobacterales	Conexibacteraceae	NA	NA	p-adj
ASV_884	64.6863	3.50045	2.51304	1.39291	0.163646	0.426526	Bacteria	Actinobacteria	Actinobacteria	Actinomycetales	Geodermatophilaceae	Geodermatophilus	NA	p-adj
ASV_885	24.1249	-2.40642	2.46495	-0.976257	0.328937	0.772499	Bacteria	Acidobacteria	Solibacteres	Solibacterales	NA	NA	NA	p-adj
ASV_886	43.2198	1.97277	2.29853	0.858274	0.390741	0.860716	Bacteria	Gemmatimonadetes	Gemmatimonadetes	Gemmatimonadales	Ellin5301	NA	NA	p-adj
ASV_890	14.6038	1.8683	3.10421	0.60186	0.547268	0.999155	Bacteria	Actinobacteria	MB-A2-108	0319-7L14	NA	NA	NA	p-adj
ASV_891	14.0361	-7.20502	2.87989	-2.50184	0.012355	0.0880017	Bacteria	Actinobacteria	Thermoleophilia	Solirubrobacterales	NA	NA	NA	p-adj
ASV_892	23.7536	-0.397142	2.54785	-0.155873	0.876133	0.999155	Bacteria	Bacteroidetes	[Saprospirae]	[Saprospirales]	Chitinophagaceae	NA	NA	p-adj
ASV_893	35.7654	-0.953049	1.66949	-0.570861	0.568094	0.999155	Bacteria	Actinobacteria	MB-A2-108	0319-7L14	NA	NA	NA	p-adj
ASV_894	53.3074	1.71018	2.93394	0.582895	0.559964	0.999155	Bacteria	Bacteroidetes	[Saprospirae]	[Saprospirales]	Chitinophagaceae	Sediminibacterium	NA	p-adj
ASV_895	41.3266	-0.977769	2.57249	-0.380087	0.703881	0.999155	Bacteria	Actinobacteria	Actinobacteria	Actinomycetales	Micromonosporaceae	NA	NA	p-adj
ASV_896	26.1521	0.391374	2.26443	0.172836	0.862781	0.999155	Bacteria	Proteobacteria	Alphaproteobacteria	NA	NA	NA	NA	p-adj
ASV_897	12.5295	-7.04134	3.24874	-2.16741	0.0302036	0.150638	Bacteria	Chloroflexi	Ellin6529	NA	NA	NA	NA	p-adj
ASV_898	34.7561	2.52896	3.17579	0.796325	0.425843	0.915159	Bacteria	Proteobacteria	Betaproteobacteria	Burkholderiales	Burkholderiaceae	Burkholderia	NA	p-adj
ASV_899	12.9296	7.15021	2.86441	2.49622	0.0125525	0.0885003	Bacteria	Actinobacteria	Actinobacteria	Actinomycetales	Thermomonosporaceae	Actinomadura	NA	p-adj
ASV_900	34.6992	-2.24178	2.8379	-0.789942	0.429562	0.917623	Bacteria	Proteobacteria	Deltaproteobacteria	Myxococcales	NA	NA	NA	p-adj
ASV_901	22.9116	-2.0146	2.80546	-0.7181	0.472695	0.95462	Bacteria	Gemmatimonadetes	Gemmatimonadetes	Gemmatimonadales	Ellin5301	NA	NA	p-adj
ASV_902	8.0591	1.07979	2.76079	0.391119	0.695709	0.999155	Bacteria	Bacteroidetes	[Saprospirae]	[Saprospirales]	Chitinophagaceae	NA	NA	p-adj
ASV_904	6.1565	-6.01666	3.38957	-1.77505	0.0758897	0.215321	Bacteria	Proteobacteria	Alphaproteobacteria	Rhizobiales	Phyllobacteriaceae	Aminobacter	NA	p-adj
ASV_905	29.2812	-1.23907	1.94861	-0.635873	0.524859	0.998911	Bacteria	Proteobacteria	Deltaproteobacteria	Myxococcales	Haliangiaceae	NA	NA	p-adj
ASV_908	37.3819	-8.61792	2.89438	-2.97747	0.00290638	0.0320105	Bacteria	Actinobacteria	Actinobacteria	Actinomycetales	Nocardioidaceae	Kribbella	NA	p-adj
ASV_909	13.2444	1.78931	3.09672	0.577808	0.563394	0.999155	Bacteria	Verrucomicrobia	[Spartobacteria]	[Chthoniobacterales]	[Chthoniobacteraceae]	NA	NA	p-adj
ASV_910	19.2965	0.536772	2.24611	0.238979	0.811122	0.999155	Bacteria	Proteobacteria	Betaproteobacteria	NA	NA	NA	NA	p-adj
ASV_912	11.6495	1.22732	3.09398	0.396682	0.691602	0.999155	Bacteria	Actinobacteria	Thermoleophilia	Gaiellales	Gaiellaceae	NA	NA	p-adj
ASV_914	25.7538	-0.168789	1.66757	-0.101218	0.919377	0.999155	Bacteria	Proteobacteria	Alphaproteobacteria	Rhodospirillales	Rhodospirillaceae	NA	NA	p-adj
ASV_915	14.5921	7.3246	2.86925	2.55279	0.0106865	0.0787092	Bacteria	Actinobacteria	Thermoleophilia	Solirubrobacterales	NA	NA	NA	p-adj
ASV_916	29.7768	-0.426535	2.56042	-0.166588	0.867694	0.999155	Bacteria	Proteobacteria	Gammaproteobacteria	Xanthomonadales	Sinobacteraceae	NA	NA	p-adj
ASV_917	42.7869	-1.32618	2.57643	-0.514738	0.606736	0.999155	Bacteria	Actinobacteria	Actinobacteria	Actinomycetales	Micromonosporaceae	NA	NA	p-adj
ASV_918	10.9469	6.90986	2.53294	2.728	0.00637198	0.0574202	Bacteria	Proteobacteria	Betaproteobacteria	MND1	NA	NA	NA	p-adj
ASV_919	13.6368	7.227	2.86612	2.52152	0.0116848	0.0847732	Bacteria	Actinobacteria	Thermoleophilia	Solirubrobacterales	NA	NA	NA	p-adj
ASV_920	30.1803	1.54639	3.18643	0.485304	0.627461	0.999155	Bacteria	Actinobacteria	Actinobacteria	Actinomycetales	Nocardioidaceae	Aeromicrobium	NA	p-adj
ASV_921	47.504	-2.09497	2.88351	-0.726535	0.467511	0.951945	Bacteria	Proteobacteria	Alphaproteobacteria	Rhodospirillales	Rhodospirillaceae	NA	NA	p-adj
ASV_922	24.8371	8.09198	2.87705	2.8126	0.00491432	0.0496156	Bacteria	Actinobacteria	Acidimicrobiia	Acidimicrobiales	EB1017	NA	NA	p-adj
ASV_923	14.0931	-0.207961	2.5089	-0.0828893	0.93394	0.999155	Bacteria	Chloroflexi	Thermomicrobia	JG30-KF-CM45	NA	NA	NA	p-adj
ASV_924	9.84995	0.838411	2.47392	0.3389	0.734685	0.999155	Bacteria	Actinobacteria	Thermoleophilia	Gaiellales	Gaiellaceae	NA	NA	p-adj
ASV_925	24.9004	0.516043	2.85457	0.180778	0.856542	0.999155	Bacteria	Actinobacteria	Thermoleophilia	Solirubrobacterales	NA	NA	NA	p-adj
ASV_926	45.4545	-1.46707	2.57718	-0.569253	0.569185	0.999155	Bacteria	Acidobacteria	Acidobacteriia	Acidobacteriales	Acidobacteriaceae	NA	NA	p-adj
ASV_928	46.7566	-1.01822	2.5796	-0.394718	0.693051	0.999155	Bacteria	Gemmatimonadetes	Gemmatimonadetes	Gemmatimonadales	Ellin5301	NA	NA	p-adj
ASV_929	43.4058	-0.00139767	1.66401	-0.000839939	0.99933	0.999885	Bacteria	Proteobacteria	Alphaproteobacteria	Caulobacterales	Caulobacteraceae	Asticcacaulis	biprosthecium	p-adj
ASV_3729	11.0605	-21.4027	3.38683	-6.3194	2.62588e-10	1.42241e-08	Bacteria	Actinobacteria	Actinobacteria	Actinomycetales	Pseudonocardiaceae	Amycolatopsis	NA	Actinobacteria
ASV_931	21.7177	-0.869083	2.53902	-0.34229	0.732133	0.999155	Bacteria	Proteobacteria	Alphaproteobacteria	Sphingomonadales	Erythrobacteraceae	NA	NA	p-adj
ASV_932	23.2893	0.83867	3.18823	0.263052	0.79251	0.999155	Bacteria	Gemmatimonadetes	Gemmatimonadetes	Gemmatimonadales	NA	NA	NA	p-adj
ASV_933	16.9372	0.546241	3.23589	0.168807	0.865949	0.999155	Bacteria	Proteobacteria	Alphaproteobacteria	Rhodospirillales	Rhodospirillaceae	NA	NA	p-adj
ASV_934	14.2353	0.871384	2.50413	0.347979	0.727856	0.999155	Bacteria	Acidobacteria	DA052	Ellin6513	NA	NA	NA	p-adj
ASV_935	30.6189	-0.0921384	2.57034	-0.0358467	0.971405	0.999155	Bacteria	Gemmatimonadetes	Gemmatimonadetes	Ellin5290	NA	NA	NA	p-adj
ASV_936	35.9632	8.6263	2.87712	2.99824	0.00271544	0.0303535	Bacteria	Proteobacteria	Deltaproteobacteria	MIZ46	NA	NA	NA	p-adj
ASV_1332	7.55042	-20.8717	3.38843	-6.15969	7.28859e-10	1.73166e-08	Bacteria	Acidobacteria	[Chloracidobacteria]	RB41	Ellin6075	NA	NA	Acidobacteria
ASV_938	18.067	0.0726782	2.83062	0.0256757	0.979516	0.999155	Bacteria	Actinobacteria	Acidimicrobiia	Acidimicrobiales	EB1017	NA	NA	p-adj
ASV_941	18.392	7.65864	2.87007	2.66845	0.00762022	0.0642854	Bacteria	Proteobacteria	Betaproteobacteria	SC-I-84	NA	NA	NA	p-adj
ASV_942	10.2843	6.81935	3.24397	2.10217	0.0355388	0.166104	Bacteria	Actinobacteria	Thermoleophilia	Solirubrobacterales	Patulibacteraceae	NA	NA	p-adj
ASV_944	24.4121	-0.520861	1.95871	-0.26592	0.790301	0.999155	Bacteria	Gemmatimonadetes	Gemmatimonadetes	Ellin5290	NA	NA	NA	p-adj
ASV_945	24.0191	-1.07695	3.20008	-0.336538	0.736465	0.999155	Bacteria	Verrucomicrobia	[Spartobacteria]	[Chthoniobacterales]	[Chthoniobacteraceae]	DA101	NA	p-adj
ASV_946	8.41489	6.53041	3.23382	2.01941	0.0434445	0.181324	Bacteria	Actinobacteria	Actinobacteria	Actinomycetales	Micromonosporaceae	NA	NA	p-adj
ASV_947	44.4139	8.93044	3.31387	2.69487	0.00704163	0.0608839	Bacteria	Acidobacteria	Acidobacteriia	Acidobacteriales	Acidobacteriaceae	NA	NA	p-adj
ASV_948	23.6115	-1.96525	1.93961	-1.01322	0.310955	0.74348	Bacteria	Actinobacteria	Actinobacteria	Actinomycetales	Pseudonocardiaceae	NA	NA	p-adj
ASV_949	10.1956	1.64876	2.75881	0.597633	0.550085	0.999155	Bacteria	Actinobacteria	MB-A2-108	0319-7L14	NA	NA	NA	p-adj
ASV_950	12.1576	7.0611	3.24417	2.17655	0.0295139	0.149709	Bacteria	Proteobacteria	Gammaproteobacteria	Xanthomonadales	Sinobacteraceae	Steroidobacter	NA	p-adj
ASV_951	50.7802	0.82666	2.92697	0.282429	0.777615	0.999155	Bacteria	Bacteroidetes	[Saprospirae]	[Saprospirales]	Chitinophagaceae	Sediminibacterium	NA	p-adj
ASV_952	37.3996	-0.92769	2.5957	-0.357395	0.720796	0.999155	Bacteria	Actinobacteria	Actinobacteria	Actinomycetales	NA	NA	NA	p-adj
ASV_953	11.2409	20.7057	3.38692	6.11344	9.75079e-10	2.05807e-08	Bacteria	Proteobacteria	Alphaproteobacteria	Rhodospirillales	Rhodospirillaceae	NA	NA	Proteobacteria
ASV_954	10.4058	0.431316	3.24192	0.133043	0.894159	0.999155	Bacteria	Actinobacteria	Actinobacteria	Actinomycetales	Nocardioidaceae	NA	NA	p-adj
ASV_955	9.86021	6.75882	3.23883	2.08681	0.0369056	0.168843	Bacteria	Verrucomicrobia	[Pedosphaerae]	[Pedosphaerales]	Ellin517	NA	NA	p-adj
ASV_956	34.1261	0.340918	2.89002	0.117964	0.906096	0.999155	Bacteria	Acidobacteria	[Chloracidobacteria]	RB41	NA	NA	NA	p-adj
ASV_957	12.5457	1.2469	3.10225	0.401935	0.687732	0.999155	Bacteria	Bacteroidetes	Cytophagia	Cytophagales	Cytophagaceae	NA	NA	p-adj
ASV_960	7.94429	-6.38279	3.24045	-1.96972	0.0488705	0.192132	Bacteria	Verrucomicrobia	[Spartobacteria]	[Chthoniobacterales]	[Chthoniobacteraceae]	DA101	NA	p-adj
ASV_962	31.4481	-0.21827	1.65733	-0.131699	0.895222	0.999155	Bacteria	Actinobacteria	Thermoleophilia	Solirubrobacterales	NA	NA	NA	p-adj
ASV_963	9.73102	0.722915	3.11806	0.231848	0.816656	0.999155	Bacteria	Chloroflexi	TK10	B07_WMSP1	NA	NA	NA	p-adj
ASV_964	10.7102	-6.81517	3.23616	-2.10594	0.0352092	0.165539	Bacteria	Actinobacteria	Actinobacteria	Actinomycetales	Micromonosporaceae	Actinoplanes	NA	p-adj
ASV_965	7.56657	1.06997	3.2504	0.32918	0.74202	0.999155	Bacteria	Actinobacteria	Thermoleophilia	Gaiellales	Gaiellaceae	NA	NA	p-adj
ASV_966	38.4038	2.46749	2.21644	1.11327	0.265594	0.660229	Bacteria	Actinobacteria	Actinobacteria	Actinomycetales	Microbacteriaceae	Cryocola	NA	p-adj
ASV_967	48.899	0.404737	2.00667	0.201696	0.840154	0.999155	Bacteria	Actinobacteria	Thermoleophilia	Solirubrobacterales	NA	NA	NA	p-adj
ASV_969	41.8092	1.70219	1.95866	0.869057	0.384816	0.85399	Bacteria	Proteobacteria	Betaproteobacteria	Burkholderiales	NA	NA	NA	p-adj
ASV_970	20.9784	3.13688	2.42155	1.2954	0.195182	0.503074	Bacteria	Chloroflexi	S085	NA	NA	NA	NA	p-adj
[truncated: 2,971 more rows]
